# Supplementary material for: In Silico Characterization of Toxin-Antitoxin Systems in Campylobacter Isolates Recovered from Food Sources and Sporadic Human Illness
Source: Genes (Basel). 2021 Jan 7;12(1):72. doi: 10.3390/genes12010072 (PMC7826846; doi:10.3390/genes12010072)
Supplement: Supplementary file 1 [file genes-12-00072-s001.zip › Supplementary File 1.xlsx]

## Sheet: Table 1
Isolate ID	BIGSdb ID	Species	Contigs	Total length	Min	Max	Mean	StdDev	N50 contig number	N50 contig length (L50)	N90 contig number	N90 contig length (L90)	N95 contig number	N95 contig length (L95)	%GC
7618	7618_S27_Egypt27	Campylobacter jejuni	101	1750050	128	414244	17328	56715	4	161083	10	90133	11	79199	30.5
7619	7619_S29_Egypt29	Campylobacter jejuni	101	1683829	128	142655	16672	26352	11	51833	32	17116	38	7750	30.5
7620	7620_S32_Egypt32	Campylobacter jejuni	70	1772477	128	196124	25322	47381	6	101484	16	25842	21	12864	30.2
7621	7621_S33_Egypt33	Campylobacter jejuni	43	1649732	128	326031	38366	70076	4	134367	11	63569	13	30581	30.5
7622	7622_S35_Egypt35	Campylobacter jejuni	51	1623267	128	326754	31829	62506	5	101685	12	60673	14	42230	30.5
7623	7623_S36_Egypt36	Campylobacter jejuni	87	1781313	128	349473	20475	58840	4	183941	11	48990	14	10672	30.2
7624	7624_S37_Egypt37	Campylobacter jejuni	67	1626884	128	157077	24282	38105	7	88047	21	21630	25	13979	30.5
7625	7625_S38_Egypt38	Campylobacter jejuni	64	1714745	128	223900	26793	51221	6	116915	15	28663	18	19897	30.4
7626	7626_S39_Egypt39	Campylobacter coli	292	1735704	128	289678	5945	28991	4	163769	19	23276	31	3067	31.4
7627	7627_S41_Egypt41	Campylobacter jejuni	187	1732679	128	354924	9266	41714	4	188382	9	81938	16	1604	30.6
7628	7628_S42_Egypt42	Campylobacter jejuni	99	1750905	128	383931	17686	58210	3	175603	12	36098	15	21382	30.4
7629	7629_S45_Egypt45	Campylobacter jejuni	95	1677485	128	170072	17658	28589	10	51968	34	11537	42	8828	30.6
7630	7630_S46_Egypt46	Campylobacter jejuni	67	1712012	128	261722	25553	53518	5	118679	13	76187	16	14260	30.4
7631	7631_S47_Egypt47	Campylobacter jejuni	81	1686724	128	232752	20824	45710	6	102401	16	32218	21	12604	30.4
7632	7632_Egypt24	Campylobacter jejuni	53	1744569	502	549461	32917	89344	3	218964	10	24869	17	8151	30.2
7633	7633_Egypt25	Campylobacter jejuni	27	1759714	501	556117	65175	145772	2	491563	5	104872	6	92725	30.3
7634	7634_Egypt26	Campylobacter jejuni	17	1705261	501	460008	100310	144054	3	254487	6	102581	7	92671	30.3
7635	7635_Egypt27	Campylobacter jejuni	19	1653574	731	369712	87031	97628	4	154047	10	86366	11	78337	30.4
7636	7636_Egypt28	Campylobacter jejuni	30	1787689	503	354765	59590	97757	4	219627	8	104864	9	67890	30.2
7637	7637_Egypt29	Campylobacter jejuni	12	1654960	507	404568	137914	156354	3	331608	6	103045	7	89102	30.4
7638	7638_Egypt30	Campylobacter jejuni	24	1652327	500	372881	68847	99570	3	184884	9	87348	10	75071	30.4
7639	7639_Egypt31	Campylobacter jejuni	20	1676351	518	403598	83818	109145	3	213212	9	78378	10	40014	30.4
7640	7640_Egypt32	Campylobacter jejuni	44	1684549	586	292444	38286	57701	6	103182	16	24478	21	14700	30.4
7641	7641_Egypt33	Campylobacter jejuni	36	1764532	516	488286	49015	93181	4	155467	11	28800	15	20973	30.2
7642	7642_Egypt34	Campylobacter jejuni	92	1659609	503	130517	18040	23999	13	43430	41	11019	50	6194	30.5
7643	7643_Egypt35	Campylobacter jejuni	29	1649261	521	310773	56872	81781	4	167467	10	87227	11	51006	30.5
7644	7644_Egypt36	Campylobacter jejuni	64	1653866	502	150776	25842	36059	8	82137	30	12206	37	9180	30.5
7645	7645_Egypt37	Campylobacter jejuni	17	1682839	840	377425	98991	117059	3	228911	8	89841	9	83422	30.4
7646	7646_Egypt38	Campylobacter coli	34	1742804	502	427398	51259	99557	3	235767	8	83398	9	49840	31.3
7647	7647_Egypt39	Campylobacter jejuni	63	1759174	522	259500	27924	49953	6	99200	18	22090	23	13426	30.3
7648	7648_Egypt40	Campylobacter jejuni	49	1700241	541	154262	34699	40294	8	79819	22	27278	26	19361	30.4
7649	7649_Egypt41	Campylobacter jejuni	54	1709885	508	225766	31665	46071	7	98384	21	19710	26	11455	30.4
7650	7650_Egypt42	Campylobacter jejuni	20	1619138	542	305450	80957	88696	4	155387	10	66830	11	56569	30.5
7651	7651_Egypt43	Campylobacter jejuni	19	1614707	512	544334	84985	142484	2	285623	6	106121	7	92519	30.4
7652	7652_Egypt44	Campylobacter jejuni	23	1684108	500	539601	73223	119318	3	161847	9	83255	11	24043	30.3
7653	7653_Egypt45	Campylobacter jejuni	48	1724311	551	335735	35924	64471	5	122573	15	24302	21	9986	30.2
7654	7654_Egypt46	Campylobacter jejuni	25	1619968	547	469939	64799	116703	3	269918	8	74350	9	63348	30.5
7655	7655_Egypt47	Campylobacter jejuni	59	1667601	601	145030	28265	35944	9	77804	27	15783	33	10824	30.4
7656	7656_Egypt48	Campylobacter jejuni	24	1674230	678	291752	69760	84209	4	114114	11	86551	12	55667	30.5
7658	7658_Egypt50	Campylobacter jejuni	50	1695705	503	344320	64280	89030	5	139818	10	86869	11	57060	30.4
7659	7659_Egypt51	Campylobacter jejuni	25	1680106	530	547507	67205	126641	3	217674	7	90469	8	82747	30.4
7660	7660_Egypt52	Campylobacter jejuni	23	1737899	516	590290	75561	145172	2	295295	6	102658	7	89102	30.2
7661	7661_Egypt53	Campylobacter jejuni	449	1679945	508	29580	3742	3834	83	6182	279	1653	339	1120	30.4
7663	7663_Egypt55	Campylobacter jejuni	45	1699831	512	217730	37775	56345	5	147630	16	30349	20	14803	30.4
7664	7664_Egypt56	Campylobacter jejuni	26	1671416	510	326358	64286	89043	4	154295	10	87605	11	58053	30.4
7665	7665_Egypt57	Campylobacter jejuni	38	1681713	550	177279	44256	42802	8	79205	22	26384	26	18754	30.4
7666	7666_Egypt58	Campylobacter jejuni	98	1741334	500	107027	17769	25683	12	46639	38	11444	49	5669	30.3
7667	7667_Egypt59	Campylobacter jejuni	26	1714670	509	370545	65949	91023	4	160650	10	79876	11	79348	30.4
7668	7668_Egypt60	Campylobacter jejuni	43	1715835	594	180729	39904	52629	6	106730	16	33894	20	16035	30.3
7669	7669_Egypt61	Campylobacter jejuni	51	1682877	508	546775	32998	86936	3	179787	11	32723	14	22126	30.4
7670	7670_Egypt62	Campylobacter jejuni	29	1734213	501	572967	59801	128985	2	325818	6	103394	7	89856	30.2
7671	7671_Egypt63	Campylobacter jejuni	13	1700159	634	778217	130782	206934	2	228020	7	90399	8	80065	30.3
7672	7672_Egypt64	Campylobacter jejuni	30	1746020	504	533261	58201	106478	3	200003	11	49788	13	32133	30.4
7673	7673_Egypt65	Campylobacter jejuni	45	1730504	501	594844	38456	98813	3	161950	9	90417	10	78140	30.3
7674	7674_Egypt66	Campylobacter jejuni	145	1717679	524	107402	11847	15870	20	29237	67	6553	87	3345	30.3
7675	7675_Egypt67	Campylobacter jejuni	20	1749265	506	689736	87464	158410	2	217402	8	90414	9	76223	30.3
7676	7676_Egypt68	Campylobacter jejuni	18	1653839	524	331661	91880	109343	3	218899	8	98332	9	89102	30.4
7677	7677_Egypt69	Campylobacter jejuni	36	1747716	509	269526	48548	80510	4	180103	10	48643	13	15753	30.2
7678	7678_Egypt70	Campylobacter jejuni	76	1732323	500	117524	22794	28169	11	61375	35	12726	44	7568	30.4
7679	7679_Egypt71	Campylobacter jejuni	35	1648013	803	158972	47087	43942	8	89851	19	40188	21	29849	30.4
7680	7680_Egypt72	Campylobacter jejuni	287	1706728	502	55956	5947	7453	42	12193	155	2610	197	1606	30.5
7681	7681_Egypt73	Campylobacter jejuni	23	1663251	527	566339	72316	122199	3	160598	9	76024	11	43738	30.4
7682	7682_Egypt74	Campylobacter jejuni	27	1755962	535	270222	65036	78284	5	139165	11	89823	13	41859	30.3
7683	7683_Egypt75	Campylobacter jejuni	380	1558618	502	21912	4102	3753	77	6536	242	2046	288	1397	30.6
7684	7684_Egypt76	Campylobacter jejuni	20	1769705	512	377782	88486	110641	4	184743	9	90413	10	65237	30.3
7685	7685_Egypt77	Campylobacter jejuni	48	1784844	504	203961	37185	55571	6	114088	15	48849	18	20619	30.4
7686	7686_Egypt78	Campylobacter jejuni	161	1857348	500	111886	11537	22693	12	57200	41	9156	57	3411	30.6
7688	7688_Egypt80	Campylobacter jejuni	21	1688438	599	546530	80402	128407	3	197889	8	89864	9	67811	30.4
7689	7689_Egypt81	Campylobacter jejuni	23	1704737	512	643092	74119	148259	2	353431	7	90440	8	79289	30.4
7690	7690_Egypt82	Campylobacter jejuni	32	1667073	512	362241	52097	83907	4	145292	10	78217	11	67868	30.4
7691	7691_Egypt83	Campylobacter coli	84	1741400	503	89830	20731	23445	14	47735	38	12531	47	6743	31.3
7692	7692_Egypt84	Campylobacter coli	220	1652004	503	65042	7510	8541	39	13129	128	3707	155	2273	31.5
7693	7693_Egypt85	Campylobacter coli	63	1746661	505	199611	27725	44273	7	79507	23	14946	30	9422	31.3
7694	7694_Egypt86	Campylobacter coli	33	1712768	516	353136	51903	79450	4	134717	12	52680	13	45876	31.3
7695	7695_Egypt87	Campylobacter jejuni	200	1666112	503	69001	8331	9228	35	14469	116	4042	141	2575	30.5
7696	7696_Egypt88	Campylobacter coli	33	1672091	510	306379	50670	82473	4	169281	10	45742	12	30609	31.4
7697	7697_Egypt89	Campylobacter coli	326	1725829	521	32481	5294	5237	62	8802	194	2631	235	1662	31.3
7698	7698_Egypt90	Campylobacter jejuni	63	1650108	505	123623	26193	32412	9	60228	28	18809	33	12573	30.4
7699	7699_Egypt91	Campylobacter coli	145	1735827	505	81878	11972	14123	23	26053	69	6732	86	3571	31.4
7700	7700_Egypt92	Campylobacter coli	25	1697173	508	362132	67887	94729	4	173811	10	58192	11	49319	31.4
7701	7701_Egypt93	Campylobacter coli	66	1770740	507	118841	26830	29910	11	60868	31	14540	39	9633	31.3
7702	7702_Egypt94	Campylobacter coli	65	1827073	505	384846	28109	57399	6	81801	21	22685	27	9202	31.2
7703	7703_Egypt95	Campylobacter coli	85	1673459	506	142282	19688	22186	16	34414	45	12466	53	9957	31.4
7704	7704_Egypt96	Campylobacter coli	23	1668526	561	380928	72545	100261	3	234299	10	46860	12	29249	31.4
7705	7705_Egypt97	Campylobacter coli	26	1691999	506	420596	65077	111850	3	172748	8	74581	10	45906	31.3
7706	7706_Egypt98	Campylobacter coli	29	1730077	503	265654	59658	87433	4	174032	9	75042	11	23580	31.2
7707	7707_Egypt99	Campylobacter coli	47	1691753	504	236113	35995	55773	6	111154	15	44057	18	30663	31.3
7708	7708_Egypt100	Campylobacter coli	120	1803561	502	200732	15030	35403	7	85358	24	13023	35	4780	31.3
7710	7710_Egypt102	Campylobacter coli	64	1692198	501	133857	26441	37091	8	81441	24	16915	31	8913	31.5
7711	7711_Egypt103	Campylobacter coli	123	1762979	500	121687	14334	19104	17	33487	58	8557	72	4204	31.3
7712	7712_Egypt03	Campylobacter jejuni	43	1690251	512	244168	39309	58893	6	103623	14	37463	17	14684	30.5
7713	7713_Egypt05	Campylobacter jejuni	54	1671550	514	221398	30955	52401	6	116286	14	47416	17	18590	30.3
7714	7714_Egypt06	Campylobacter jejuni	56	1670537	527	115083	29832	31889	11	62769	26	22769	32	10471	30.5
7715	7715_Egypt09	Campylobacter jejuni	119	1756243	500	131323	14759	20049	16	33188	56	7999	68	5200	30.4
7717	7717_Egypt18	Campylobacter jejuni	56	1664296	539	262118	29720	47899	7	90440	20	20788	25	11080	30.5
7719	7719_Egypt23	Campylobacter jejuni	34	1746229	511	221193	51360	69247	5	118287	13	41900	16	19481	30.4
7720	7720_Egypt_1	Campylobacter jejuni	50	1744030	523	286626	34881	53601	6	96430	22	20906	27	16570	30.3
7721	7721_Egypt_2	Campylobacter jejuni	35	1724126	508	417508	49261	86479	4	161123	10	90695	12	41253	30.4
7722	7722_Egypt_4	Campylobacter jejuni	64	1672753	511	142561	26137	29584	11	51833	30	17649	35	14095	30.5
7723	7723_Egypt_7	Campylobacter jejuni	40	1766271	507	180084	44157	54640	7	107415	16	25842	20	12864	30.2
7724	7724_Egypt_8	Campylobacter jejuni	23	1641770	504	336206	71382	76168	5	115829	13	50369	15	30581	30.5
7725	7725_Egypt_10	Campylobacter jejuni	30	1617808	512	326754	53927	82205	4	120256	11	60673	13	42238	30.5
7726	7726_Egypt_11	Campylobacter jejuni	42	1767305	504	343838	42079	78960	4	183941	11	48990	14	11177	30.2
7727	7727_Egypt_12	Campylobacter jejuni	45	1618027	516	157077	35957	41017	8	68940	21	22060	26	13979	30.4
7728	7728_Egypt_13	Campylobacter jejuni	31	1705571	531	273693	55019	68564	5	119672	13	31432	16	24708	30.4
7729	7729_Egypt_14	Campylobacter coli	54	1679674	500	272329	31106	67976	4	169839	10	54079	12	33550	31.4
7730	7730_Egypt_16	Campylobacter jejuni	79	1685165	502	354924	21332	62386	4	188381	9	81938	10	22670	30.4
7731	7731_Egypt_17	Campylobacter jejuni	46	1736337	502	379498	37747	81031	3	175603	11	49379	14	22866	30.4
7732	7732_Egypt_20	Campylobacter jejuni	76	1666510	523	170072	21928	30465	10	51968	33	11760	41	8559	30.5
7733	7733_Egypt_21	Campylobacter jejuni	37	1703433	531	262107	46039	65811	5	118679	13	76187	15	16687	30.4
7734	7734_Egypt_22	Campylobacter jejuni	46	1676532	502	232768	36447	57682	5	104346	15	42077	18	17702	30.4

## Sheet: Table 2
Isolate ID	Isolate Source	Isolate Species	ST	Clonal Complex
7618	Broiler carcass	Campylobacter jejuni	ST122	ST-206
7619	Dairy products	Campylobacter jejuni	ST1519	ST-21
7620	Dairy products	Campylobacter jejuni	ST464	ST-464
7621	Dairy products	Campylobacter jejuni	ST48	ST-48
7622	Dairy products	Campylobacter jejuni	ST3769	ST-21
7623	Dairy products	Campylobacter jejuni	ST2274	NA
7624	Dairy products	Campylobacter jejuni	ST1033	ST-1034
7625	Dairy products	Campylobacter jejuni	ST50	ST-21
7626	Dairy products	Campylobacter coli	ST827	ST-828
7627	Dairy products	Campylobacter jejuni	ST945	ST-1287
7628	Dairy products	Campylobacter jejuni	ST50	ST-21
7629	Human stool	Campylobacter jejuni	ST50	ST-21
7630	Human stool	Campylobacter jejuni	ST50	ST-21
7631	Human stool	Campylobacter jejuni	ST46	ST-206
7632	Broiler carcass	Campylobacter jejuni	ST824	ST-257
7633	Broiler carcass	Campylobacter jejuni	ST464	ST-464
7634	Broiler carcass	Campylobacter jejuni	ST354	ST-354
7635	Broiler carcass	Campylobacter jejuni	ST19	ST-21
7636	Broiler carcass	Campylobacter jejuni	ST464	ST-464
7637	Dairy products	Campylobacter jejuni	ST2254	ST-257
7638	Dairy products	Campylobacter jejuni	ST262	ST-21
7639	Dairy products	Campylobacter jejuni	ST50	ST-21
7640	Dairy products	Campylobacter jejuni	ST1519	ST-21
7641	Dairy products	Campylobacter jejuni	ST2844	ST-460
7642	Dairy products	Campylobacter jejuni	ST262	ST-21
7643	Dairy products	Campylobacter jejuni	ST262	ST-21
7644	Dairy products	Campylobacter jejuni	ST48	ST-48
7645	Dairy products	Campylobacter jejuni	ST48	ST-48
7646	Dairy products	Campylobacter coli	ST1059	ST-828
7647	Dairy products	Campylobacter jejuni	ST400	ST-353
7648	Dairy products	Campylobacter jejuni	ST50	ST-21
7649	Dairy products	Campylobacter jejuni	ST354	ST-354
7650	Dairy products	Campylobacter jejuni	ST42	ST-42
7651	Human stool	Campylobacter jejuni	ST1044	ST-658
7652	Human stool	Campylobacter jejuni	ST122	ST-206
7653	Human stool	Campylobacter jejuni	ST2844	ST-460
7654	Human stool	Campylobacter jejuni	ST3769	ST-21
7655	Human stool	Campylobacter jejuni	ST44	ST-21
7656	Human stool	Campylobacter jejuni	ST572	ST-206
7658	Human stool	Campylobacter jejuni	ST3720	ST-49
7659	Human stool	Campylobacter jejuni	ST5222	ST-21
7660	Human stool	Campylobacter jejuni	ST257	ST-257
7661	Human stool	Campylobacter jejuni	ST48	ST-48
7663	Human stool	Campylobacter jejuni	ST8633	ST-21
7664	Human stool	Campylobacter jejuni	ST21	ST-21
7665	Human stool	Campylobacter jejuni	ST122	ST-206
7666	Human stool	Campylobacter jejuni	ST464	ST-464
7667	Human stool	Campylobacter jejuni	ST21	ST-21
7668	Human stool	Campylobacter jejuni	ST356	ST-353
7669	Human stool	Campylobacter jejuni	ST5224	ST-573
7670	Human stool	Campylobacter jejuni	ST464	ST-464
7671	Human stool	Campylobacter jejuni	ST21	ST-21
7672	Human stool	Campylobacter jejuni	ST572	ST-206
7673	Human stool	Campylobacter jejuni	ST50	ST-21
7674	Human stool	Campylobacter jejuni	ST44	ST-21
7675	Human stool	Campylobacter jejuni	ST21	ST-21
7676	Human stool	Campylobacter jejuni	ST2254	ST-257
7677	Human stool	Campylobacter jejuni	ST464	ST-464
7678	Human stool	Campylobacter jejuni	ST2135	ST-21
7679	Human stool	Campylobacter jejuni	ST48	ST-48
7680	Human stool	Campylobacter jejuni	ST48	ST-48
7681	Human stool	Campylobacter jejuni	ST46	ST-206
7682	Human stool	Campylobacter jejuni	ST50	ST-21
7683	Human stool	Campylobacter jejuni	NA	NA
7684	Human stool	Campylobacter jejuni	ST262	ST-21
7685	Human stool	Campylobacter jejuni	ST58	NA
7686	Human stool	Campylobacter jejuni	ST5221	NA
7688	Human stool	Campylobacter jejuni	ST48	ST-48
7689	Human stool	Campylobacter jejuni	ST50	ST-21
7690	Human stool	Campylobacter jejuni	ST19	ST-21
7691	Broiler carcass	Campylobacter coli	ST1058	ST-828
7692	Broiler carcass	Campylobacter coli	ST1191	ST-828
7693	Broiler carcass	Campylobacter coli	ST1055	ST-828
7694	Human stool	Campylobacter coli	ST825	ST-828
7695	Human stool	Campylobacter jejuni	NA	NA
7696	Human stool	Campylobacter coli	ST827	ST-828
7697	Human stool	Campylobacter coli	ST872	ST-828
7698	Human stool	Campylobacter jejuni	ST122	ST-206
7699	Human stool	Campylobacter coli	ST827	ST-828
7700	Human stool	Campylobacter coli	ST1016	ST-828
7701	Human stool	Campylobacter coli	ST830	ST-828
7702	Human stool	Campylobacter coli	ST10071	NA
7703	Human stool	Campylobacter coli	ST872	ST-828
7704	Human stool	Campylobacter coli	ST830	ST-828
7705	Human stool	Campylobacter coli	ST832	ST-828
7706	Human stool	Campylobacter coli	ST1681	NA
7707	Human stool	Campylobacter coli	ST7950	ST-828
7708	Human stool	Campylobacter coli	ST10072	NA
7710	Human stool	Campylobacter coli	ST1614	ST-828
7711	Human stool	Campylobacter coli	ST7951	NA
7712	Broiler carcass	Campylobacter jejuni	ST1519	ST-21
7713	Broiler carcass	Campylobacter jejuni	ST10073	NA
7714	Broiler carcass	Campylobacter jejuni	ST45	ST-45
7715	Broiler carcass	Campylobacter jejuni	ST8334	ST-353
7717	Broiler carcass	Campylobacter jejuni	ST19	ST-21
7719	Broiler carcass	Campylobacter jejuni	ST305	ST-574
7720	Broiler carcass	Campylobacter jejuni	ST354	ST-354
7721	Broiler carcass	Campylobacter jejuni	ST122	ST-206
7722	Broiler carcass	Campylobacter jejuni	ST1519	ST-21
7723	Broiler carcass	Campylobacter jejuni	ST464	ST-464
7724	Broiler carcass	Campylobacter jejuni	ST48	ST-48
7725	Broiler carcass	Campylobacter jejuni	ST3769	ST-21
7726	Broiler carcass	Campylobacter jejuni	ST2274	NA
7727	Broiler carcass	Campylobacter jejuni	ST1033	ST-1034
7728	Broiler carcass	Campylobacter jejuni	ST50	ST-21
7729	Broiler carcass	Campylobacter coli	ST827	ST-828
7730	Broiler carcass	Campylobacter jejuni	ST945	ST-1287
7731	Broiler carcass	Campylobacter jejuni	ST50	ST-21
7732	Broiler carcass	Campylobacter jejuni	ST50	ST-21
7733	Broiler carcass	Campylobacter jejuni	ST50	ST-21
7734	Broiler carcass	Campylobacter jejuni	ST46	ST-206
