# Supplementary material for: In Silico Characterization of Toxin-Antitoxin Systems in Campylobacter Isolates Recovered from Food Sources and Sporadic Human Illness
Source: Genes (Basel). 2021 Jan 7;12(1):72. doi: 10.3390/genes12010072 (PMC7826846; doi:10.3390/genes12010072)
Supplement: Supplementary file 1 [file genes-12-00072-s001.zip › Supplementary File 2.xlsx]

## Sheet: Sheet1
Strain	NCBI Accession	Species	Genome Size / bp	Assembly_type	Assembly_ID
Campylobacter coli strain aerotolerant OR12	NZ_CP019977	Campylobacter coli	2033919	complete genome	GCF_002024185.1
Campylobacter coli RM2228 cont202	NZ_AAFL01000001	Campylobacter coli	375136	whole genome shotgun sequence	GCF_000167415.1
Campylobacter jejuni RM1221	NC_003912	Campylobacter jejuni	1777831	complete genome	GCF_000011865.1
Campylobacter jejuni subsp. jejuni NCTC 11168 = ATCC 700819	NC_002163	Campylobacter jejuni	1641481	complete genome	GCF_000009085.1
Campylobacter jejuni subsp. doylei 269.97	NC_009707	Campylobacter jejuni	1845106	complete genome	GCF_000017485.1
Campylobacter jejuni subsp. jejuni 81-176	NC_008787	Campylobacter jejuni	1616554	complete genome	GCF_000015525.1
Campylobacter jejuni subsp. jejuni 84-25 gcj8425_10	NZ_AANT02000001	Campylobacter jejuni	809171	whole genome shotgun sequence	GCF_000168195.1
Campylobacter jejuni subsp. jejuni 260.94	NZ_AANK01000001	Campylobacter jejuni	464667	whole genome shotgun sequence	GCF_000168135.1
Campylobacter jejuni subsp. jejuni 81116	NC_009839	Campylobacter jejuni	1628115	complete genome	GCF_000017905.1
Campylobacter jejuni subsp. jejuni BH-01-0142	ABKD01000001	Campylobacter jejuni	16283	whole genome shotgun sequence
Campylobacter jejuni subsp. jejuni CF93-6	NZ_AANJ01000001	Campylobacter jejuni	290721	whole genome shotgun sequence	GCF_000168115.1
Campylobacter jejuni subsp. jejuni CG8421	ABGQ01000001	Campylobacter jejuni	286804	whole genome shotgun sequence
Campylobacter jejuni subsp. jejuni HB93-13	NZ_AANQ01000001	Campylobacter jejuni	755101	whole genome shotgun sequence	GCF_000168175.1
Campylobacter jejuni subsp. jejuni IA3902 plasmid pVir	NC_017284	Campylobacter jejuni	37174	complete sequence	GCF_000025425.1
