# Supplementary material for: In Silico Characterization of Toxin-Antitoxin Systems in Campylobacter Isolates Recovered from Food Sources and Sporadic Human Illness
Source: Genes (Basel). 2021 Jan 7;12(1):72. doi: 10.3390/genes12010072 (PMC7826846; doi:10.3390/genes12010072)
Supplement: Supplementary file 1 [file genes-12-00072-s001.zip › Supplementary File 3.xlsx]

## Sheet: All_TA_info
qseqid	sacc	Gene.type	slen	qstart	qend	sstart	send	evalue	length	pident	gaps	sstrand	qlen	pcoverage	raw_score	scaled_score	Database	locus_tag	product	assembly_accession	strain_species	species_name	TADB_ID	domain_type	domain_id	domain_name	isolate_id	isolate_source	isolate_species	Clonal complex	TA_system	Valid_domain_single	Valid_domain_double
gnl|X|7618_Egypt27_73	WP_011049706.1	T	789	155379	156167	1	789	0	789	100	0	plus	789	1	100	1	TADB_Type_II	CJE0568	hypothetical protein	GCA_000011865.1	Campylobacter jejuni RM1221	Campylobacter jejuni	TADB|T1511	NA	NA	NA	7618	Broiler carcass	Campylobacter jejuni	ST-206	Yes	No	No
gnl|X|7618_Egypt27_73	WP_011049707.1	AT	735	154906	155382	260	735	0	477	96.855	1	plus	477	0.64898	62.8569	0.60888	TADB_Type_II	CJE0569	phage repressor protein	GCA_000011865.1	Campylobacter jejuni RM1221	Campylobacter jejuni	TADB|AT1511	specific	cd06529	S24_LexA-like	7618	Broiler carcass	Campylobacter jejuni	ST-206	Yes	Yes	No
gnl|X|7618_Egypt27_84	WP_002807582.1	AT	150	112	261	150	1	4.39e-75	150	100	0	minus	150	1	100	1	TADB_Type_II	CJE1101	hypothetical protein	GCA_000011865.1	Campylobacter jejuni RM1221	Campylobacter jejuni	TADB|AT1512	NA	NA	NA	7618	Broiler carcass	Campylobacter jejuni	ST-206	No	No	No
gnl|X|7620_Egypt32_9	WP_011049833.1	T	300	6882	7182	300	1	3.18e-152	301	99.003	1	minus	301	1	99.003	0.989502	TADB_Type_II	CJE1103	hypothetical protein	GCA_000011865.1	Campylobacter jejuni RM1221	Campylobacter jejuni	TADB|T1513	specific	pfam15738	YafQ_toxin	7620	Dairy products	Campylobacter jejuni	ST-464	Yes	Yes	No
gnl|X|7620_Egypt32_9	WP_002867915.1	T	288	7796	8084	1	288	1.49e-145	289	98.962	1	plus	289	1	98.962	0.98907	TADB_Type_II	CJE1100	death-on-curing family protein	GCA_000011865.1	Campylobacter jejuni RM1221	Campylobacter jejuni	TADB|T1512	superfamily	cl00960	Fic _SF	7620	Dairy products	Campylobacter jejuni	ST-464	Yes	Yes	No
gnl|X|7620_Egypt32_9	WP_011049832.1	AT	228	7151	7378	228	1	7.24e-114	228	99.123	0	minus	228	1	99.123	0.990765	TADB_Type_II	CJE1102	hypothetical protein	GCA_000011865.1	Campylobacter jejuni RM1221	Campylobacter jejuni	TADB|AT1513	NA	NA	NA	7620	Dairy products	Campylobacter jejuni	ST-464	Yes	No	No
gnl|X|7620_Egypt32_9	WP_002807582.1	AT	150	7650	7799	1	150	7.66e-74	150	100	0	plus	150	1	100	1	TADB_Type_II	CJE1101	hypothetical protein	GCA_000011865.1	Campylobacter jejuni RM1221	Campylobacter jejuni	TADB|AT1512	NA	NA	NA	7620	Dairy products	Campylobacter jejuni	ST-464	Yes	No	No
gnl|X|7620_Egypt32_22	WP_011049707.1	AT	735	66669	67403	735	1	0	735	97.551	0	minus	735	1	97.551	0.974212	TADB_Type_II	CJE0569	phage repressor protein	GCA_000011865.1	Campylobacter jejuni RM1221	Campylobacter jejuni	TADB|AT1511	specific	cd06529	S24_LexA-like	7620	Dairy products	Campylobacter jejuni	ST-464	No	Yes	No
gnl|X|7623_Egypt36_17	WP_011049707.1	AT	735	265692	266426	1	735	0	735	98.367	0	plus	735	1	98.367	0.982804	TADB_Type_II	CJE0569	phage repressor protein	GCA_000011865.1	Campylobacter jejuni RM1221	Campylobacter jejuni	TADB|AT1511	specific	cd06529	S24_LexA-like	7623	Dairy products	Campylobacter jejuni	NA	No	Yes	No
gnl|X|7623_Egypt36_42	WP_011049833.1	T	300	3563	3863	300	1	5.41e-153	301	99.336	1	minus	301	1	99.336	0.993008	TADB_Type_II	CJE1103	hypothetical protein	GCA_000011865.1	Campylobacter jejuni RM1221	Campylobacter jejuni	TADB|T1513	specific	pfam15738	YafQ_toxin	7623	Dairy products	Campylobacter jejuni	NA	Yes	Yes	No
gnl|X|7623_Egypt36_42	WP_002867915.1	T	288	4478	4765	1	288	2.53e-146	288	99.306	0	plus	288	1	99.306	0.992692	TADB_Type_II	CJE1100	death-on-curing family protein	GCA_000011865.1	Campylobacter jejuni RM1221	Campylobacter jejuni	TADB|T1512	superfamily	cl00960	Fic _SF	7623	Dairy products	Campylobacter jejuni	NA	Yes	Yes	No
gnl|X|7623_Egypt36_42	WP_011049832.1	AT	228	3832	4059	228	1	5.72e-113	228	99.123	0	minus	228	1	99.123	0.990765	TADB_Type_II	CJE1102	hypothetical protein	GCA_000011865.1	Campylobacter jejuni RM1221	Campylobacter jejuni	TADB|AT1513	NA	NA	NA	7623	Dairy products	Campylobacter jejuni	NA	Yes	No	No
gnl|X|7623_Egypt36_42	WP_002807582.1	AT	150	4332	4481	1	150	6.06e-73	150	100	0	plus	150	1	100	1	TADB_Type_II	CJE1101	hypothetical protein	GCA_000011865.1	Campylobacter jejuni RM1221	Campylobacter jejuni	TADB|AT1512	NA	NA	NA	7623	Dairy products	Campylobacter jejuni	NA	Yes	No	No
gnl|X|7624_Egypt37_62	WP_002779573.1	AT	360	749	1108	360	1	0	360	98.889	0	minus	360	1	98.889	0.988301	TADB_Type_II	CJJ81176_0947	hypothetical protein	GCA_000015525.1	Campylobacter jejuni subsp. jejuni 81-176	Campylobacter jejuni	TADB|AT3464	specific	COG1598	HicB	7624	Dairy products	Campylobacter jejuni	ST-1034	Yes	Yes	No
gnl|X|7624_Egypt37_62	WP_011049833.1	T	300	123	422	300	1	5.54e-153	300	99.333	0	minus	300	1	99.333	0.992976	TADB_Type_II	CJE1103	hypothetical protein	GCA_000011865.1	Campylobacter jejuni RM1221	Campylobacter jejuni	TADB|T1513	specific	pfam15738	YafQ_toxin	7624	Dairy products	Campylobacter jejuni	ST-1034	Yes	Yes	No
gnl|X|7624_Egypt37_62	WP_011049832.1	AT	228	391	618	228	1	1.26e-114	228	99.561	0	minus	228	1	99.561	0.995377	TADB_Type_II	CJE1102	hypothetical protein	GCA_000011865.1	Campylobacter jejuni RM1221	Campylobacter jejuni	TADB|AT1513	NA	NA	NA	7624	Dairy products	Campylobacter jejuni	ST-1034	Yes	No	No
gnl|X|7624_Egypt37_62	WP_002869367.1	T	228	1112	1339	228	1	2.73e-111	228	98.684	0	minus	228	1	98.684	0.986142	TADB_Type_II	CJJ81176_0946	hypothetical protein	GCA_000015525.1	Campylobacter jejuni subsp. jejuni 81-176	Campylobacter jejuni	TADB|T3464	NA	NA	NA	7624	Dairy products	Campylobacter jejuni	ST-1034	Yes	No	No
gnl|X|7625_Egypt38_12	WP_002818418.1	AT	219	320	537	1	218	3.24e-111	218	100	0	plus	218	0.995434	99.5434	0.995192	TADB_Type_II	CJJ81176_pTet0021	hypothetical protein	GCA_000015525.1	Campylobacter jejuni subsp. jejuni 81-176	Campylobacter jejuni	TADB|AT3474	specific	COG1598	HicB	7625	Dairy products	Campylobacter jejuni	ST-21	Yes	Yes	Yes
gnl|X|7625_Egypt38_12	WP_002835056.1	T	204	530	716	18	204	1.2e-90	187	98.93	0	plus	187	0.916667	90.6858	0.901921	TADB_Type_II	CJJ81176_pTet0022	hypothetical protein	GCA_000015525.1	Campylobacter jejuni subsp. jejuni 81-176	Campylobacter jejuni	TADB|T3474	superfamily	cl00752	HicA_toxin_SF	7625	Dairy products	Campylobacter jejuni	ST-21	Yes	Yes	Yes
gnl|X|7627_Egypt41_184	WP_011049706.1	T	789	288608	289396	1	789	0	789	97.465	0	plus	789	1	97.465	0.973306	TADB_Type_II	CJE0568	hypothetical protein	GCA_000011865.1	Campylobacter jejuni RM1221	Campylobacter jejuni	TADB|T1511	NA	NA	NA	7627	Dairy products	Campylobacter jejuni	ST-1287	Yes	No	No
gnl|X|7627_Egypt41_184	WP_011049707.1	AT	735	287877	288611	1	735	0	735	99.456	0	plus	735	1	99.456	0.994272	TADB_Type_II	CJE0569	phage repressor protein	GCA_000011865.1	Campylobacter jejuni RM1221	Campylobacter jejuni	TADB|AT1511	specific	cd06529	S24_LexA-like	7627	Dairy products	Campylobacter jejuni	ST-1287	Yes	Yes	No
gnl|X|7628_Egypt42_84	WP_002818418.1	AT	219	19803	20020	1	218	3.02e-111	218	100	0	plus	218	0.995434	99.5434	0.995192	TADB_Type_II	CJJ81176_pTet0021	hypothetical protein	GCA_000015525.1	Campylobacter jejuni subsp. jejuni 81-176	Campylobacter jejuni	TADB|AT3474	specific	COG1598	HicB	7628	Dairy products	Campylobacter jejuni	ST-21	Yes	Yes	Yes
gnl|X|7628_Egypt42_84	WP_002835056.1	T	204	20013	20199	18	204	1.12e-90	187	98.93	0	plus	187	0.916667	90.6858	0.901921	TADB_Type_II	CJJ81176_pTet0022	hypothetical protein	GCA_000015525.1	Campylobacter jejuni subsp. jejuni 81-176	Campylobacter jejuni	TADB|T3474	superfamily	cl00752	HicA_toxin_SF	7628	Dairy products	Campylobacter jejuni	ST-21	Yes	Yes	Yes
gnl|X|7630_Egypt46_17	WP_002818418.1	AT	219	3242	3459	1	218	7.04e-112	218	100	0	plus	218	0.995434	99.5434	0.995192	TADB_Type_II	CJJ81176_pTet0021	hypothetical protein	GCA_000015525.1	Campylobacter jejuni subsp. jejuni 81-176	Campylobacter jejuni	TADB|AT3474	specific	COG1598	HicB	7630	Human stool	Campylobacter jejuni	ST-21	Yes	Yes	Yes
gnl|X|7630_Egypt46_17	WP_002835056.1	T	204	3452	3638	18	204	2.6e-91	187	98.93	0	plus	187	0.916667	90.6858	0.901921	TADB_Type_II	CJJ81176_pTet0022	hypothetical protein	GCA_000015525.1	Campylobacter jejuni subsp. jejuni 81-176	Campylobacter jejuni	TADB|T3474	superfamily	cl00752	HicA_toxin_SF	7630	Human stool	Campylobacter jejuni	ST-21	Yes	Yes	Yes
gnl|X|7632_Egypt24_4	WP_002818418.1	AT	219	471	689	1	219	1.15e-105	219	98.174	0	plus	219	1	98.174	0.980772	TADB_Type_II	CJJ81176_pTet0021	hypothetical protein	GCA_000015525.1	Campylobacter jejuni subsp. jejuni 81-176	Campylobacter jejuni	TADB|AT3474	specific	COG1598	HicB	7632	Broiler carcass	Campylobacter jejuni	ST-257	Yes	Yes	Yes
gnl|X|7632_Egypt24_4	WP_002835056.1	T	204	682	885	1	204	5.44e-89	204	95.588	0	plus	204	1	95.588	0.953541	TADB_Type_II	CJJ81176_pTet0022	hypothetical protein	GCA_000015525.1	Campylobacter jejuni subsp. jejuni 81-176	Campylobacter jejuni	TADB|T3474	superfamily	cl00752	HicA_toxin_SF	7632	Broiler carcass	Campylobacter jejuni	ST-257	Yes	Yes	Yes
gnl|X|7632_Egypt24_29	WP_002779573.1	AT	360	3767	4126	360	1	0	360	98.611	0	minus	360	1	98.611	0.985374	TADB_Type_II	CJJ81176_0947	hypothetical protein	GCA_000015525.1	Campylobacter jejuni subsp. jejuni 81-176	Campylobacter jejuni	TADB|AT3464	specific	COG1598	HicB	7632	Broiler carcass	Campylobacter jejuni	ST-257	Yes	Yes	No
gnl|X|7632_Egypt24_29	WP_011049833.1	T	300	3138	3437	300	1	4.54e-154	300	99.333	0	minus	300	1	99.333	0.992976	TADB_Type_II	CJE1103	hypothetical protein	GCA_000011865.1	Campylobacter jejuni RM1221	Campylobacter jejuni	TADB|T1513	specific	pfam15738	YafQ_toxin	7632	Broiler carcass	Campylobacter jejuni	ST-257	Yes	Yes	No
gnl|X|7632_Egypt24_29	WP_011049832.1	AT	228	3406	3633	228	1	1.03e-115	228	99.561	0	minus	228	1	99.561	0.995377	TADB_Type_II	CJE1102	hypothetical protein	GCA_000011865.1	Campylobacter jejuni RM1221	Campylobacter jejuni	TADB|AT1513	NA	NA	NA	7632	Broiler carcass	Campylobacter jejuni	ST-257	Yes	No	No
gnl|X|7632_Egypt24_29	WP_002869367.1	T	228	4130	4357	228	1	2.24e-112	228	98.684	0	minus	228	1	98.684	0.986142	TADB_Type_II	CJJ81176_0946	hypothetical protein	GCA_000015525.1	Campylobacter jejuni subsp. jejuni 81-176	Campylobacter jejuni	TADB|T3464	NA	NA	NA	7632	Broiler carcass	Campylobacter jejuni	ST-257	Yes	No	No
gnl|X|7633_Egypt25_25	WP_011049833.1	T	300	247268	247568	1	300	8.6e-151	301	99.003	1	plus	301	1	99.003	0.989502	TADB_Type_II	CJE1103	hypothetical protein	GCA_000011865.1	Campylobacter jejuni RM1221	Campylobacter jejuni	TADB|T1513	specific	pfam15738	YafQ_toxin	7633	Broiler carcass	Campylobacter jejuni	ST-464	Yes	Yes	No
gnl|X|7633_Egypt25_25	WP_002867915.1	T	288	246366	246654	288	1	4.03e-144	289	98.962	1	minus	289	1	98.962	0.98907	TADB_Type_II	CJE1100	death-on-curing family protein	GCA_000011865.1	Campylobacter jejuni RM1221	Campylobacter jejuni	TADB|T1512	superfamily	cl00960	Fic _SF	7633	Broiler carcass	Campylobacter jejuni	ST-464	Yes	Yes	No
gnl|X|7633_Egypt25_25	WP_011049832.1	AT	228	247072	247299	1	228	1.96e-112	228	99.123	0	plus	228	1	99.123	0.990765	TADB_Type_II	CJE1102	hypothetical protein	GCA_000011865.1	Campylobacter jejuni RM1221	Campylobacter jejuni	TADB|AT1513	NA	NA	NA	7633	Broiler carcass	Campylobacter jejuni	ST-464	Yes	No	No
gnl|X|7633_Egypt25_25	WP_002807582.1	AT	150	246651	246800	150	1	2.07e-72	150	100	0	minus	150	1	100	1	TADB_Type_II	CJE1101	hypothetical protein	GCA_000011865.1	Campylobacter jejuni RM1221	Campylobacter jejuni	TADB|AT1512	NA	NA	NA	7633	Broiler carcass	Campylobacter jejuni	ST-464	Yes	No	No
gnl|X|7634_Egypt26_15	WP_011049833.1	T	300	243693	243991	1	300	6.72e-152	300	99.333	1	plus	299	0.996667	99.0019	0.98949	TADB_Type_II	CJE1103	hypothetical protein	GCA_000011865.1	Campylobacter jejuni RM1221	Campylobacter jejuni	TADB|T1513	specific	pfam15738	YafQ_toxin	7634	Broiler carcass	Campylobacter jejuni	ST-354	Yes	Yes	No
gnl|X|7634_Egypt26_15	WP_002867915.1	T	288	242792	243079	288	1	4.04e-149	288	100	0	minus	288	1	100	1	TADB_Type_II	CJE1100	death-on-curing family protein	GCA_000011865.1	Campylobacter jejuni RM1221	Campylobacter jejuni	TADB|T1512	superfamily	cl00960	Fic _SF	7634	Broiler carcass	Campylobacter jejuni	ST-354	Yes	Yes	No
gnl|X|7634_Egypt26_15	WP_011049832.1	AT	228	243497	243724	1	228	4.25e-114	228	99.561	0	plus	228	1	99.561	0.995377	TADB_Type_II	CJE1102	hypothetical protein	GCA_000011865.1	Campylobacter jejuni RM1221	Campylobacter jejuni	TADB|AT1513	NA	NA	NA	7634	Broiler carcass	Campylobacter jejuni	ST-354	Yes	No	No
gnl|X|7634_Egypt26_15	WP_002807582.1	AT	150	243076	243225	150	1	2.09e-72	150	100	0	minus	150	1	100	1	TADB_Type_II	CJE1101	hypothetical protein	GCA_000011865.1	Campylobacter jejuni RM1221	Campylobacter jejuni	TADB|AT1512	NA	NA	NA	7634	Broiler carcass	Campylobacter jejuni	ST-354	Yes	No	No
gnl|X|7636_Egypt28_6	WP_011049833.1	T	300	4225	4525	300	1	8.6e-151	301	99.003	1	minus	301	1	99.003	0.989502	TADB_Type_II	CJE1103	hypothetical protein	GCA_000011865.1	Campylobacter jejuni RM1221	Campylobacter jejuni	TADB|T1513	specific	pfam15738	YafQ_toxin	7636	Broiler carcass	Campylobacter jejuni	ST-464	Yes	Yes	No
gnl|X|7636_Egypt28_6	WP_002867915.1	T	288	5139	5427	1	288	4.03e-144	289	98.962	1	plus	289	1	98.962	0.98907	TADB_Type_II	CJE1100	death-on-curing family protein	GCA_000011865.1	Campylobacter jejuni RM1221	Campylobacter jejuni	TADB|T1512	superfamily	cl00960	Fic _SF	7636	Broiler carcass	Campylobacter jejuni	ST-464	Yes	Yes	No
gnl|X|7636_Egypt28_6	WP_011049832.1	AT	228	4494	4721	228	1	1.96e-112	228	99.123	0	minus	228	1	99.123	0.990765	TADB_Type_II	CJE1102	hypothetical protein	GCA_000011865.1	Campylobacter jejuni RM1221	Campylobacter jejuni	TADB|AT1513	NA	NA	NA	7636	Broiler carcass	Campylobacter jejuni	ST-464	Yes	No	No
gnl|X|7636_Egypt28_6	WP_002807582.1	AT	150	4993	5142	1	150	2.07e-72	150	100	0	plus	150	1	100	1	TADB_Type_II	CJE1101	hypothetical protein	GCA_000011865.1	Campylobacter jejuni RM1221	Campylobacter jejuni	TADB|AT1512	NA	NA	NA	7636	Broiler carcass	Campylobacter jejuni	ST-464	Yes	No	No
gnl|X|7637_Egypt29_3	WP_011049833.1	T	300	136258	136557	300	1	2.84e-152	300	99.333	0	minus	300	1	99.333	0.992976	TADB_Type_II	CJE1103	hypothetical protein	GCA_000011865.1	Campylobacter jejuni RM1221	Campylobacter jejuni	TADB|T1513	specific	pfam15738	YafQ_toxin	7637	Dairy products	Campylobacter jejuni	ST-257	Yes	Yes	No
gnl|X|7637_Egypt29_3	WP_002867915.1	T	288	137173	137461	1	288	6.19e-144	289	98.962	1	plus	289	1	98.962	0.98907	TADB_Type_II	CJE1100	death-on-curing family protein	GCA_000011865.1	Campylobacter jejuni RM1221	Campylobacter jejuni	TADB|T1512	superfamily	cl00960	Fic _SF	7637	Dairy products	Campylobacter jejuni	ST-257	Yes	Yes	No
gnl|X|7637_Egypt29_3	WP_011049832.1	AT	228	136526	136753	228	1	3.01e-112	228	99.123	0	minus	228	1	99.123	0.990765	TADB_Type_II	CJE1102	hypothetical protein	GCA_000011865.1	Campylobacter jejuni RM1221	Campylobacter jejuni	TADB|AT1513	NA	NA	NA	7637	Dairy products	Campylobacter jejuni	ST-257	Yes	No	No
gnl|X|7637_Egypt29_3	WP_002807582.1	AT	150	137026	137176	1	150	1.48e-70	151	99.338	1	plus	151	1	99.338	0.993029	TADB_Type_II	CJE1101	hypothetical protein	GCA_000011865.1	Campylobacter jejuni RM1221	Campylobacter jejuni	TADB|AT1512	NA	NA	NA	7637	Dairy products	Campylobacter jejuni	ST-257	Yes	No	No
gnl|X|7637_Egypt29_8	AHW91557.1	AT	732	73764	74495	732	1	0	732	97.404	0	minus	732	1	97.404	0.972664	PADS_Arsenal	H730_03175	phage repressor protein	GCA_000632435.1	Campylobacter jejuni subsp. jejuni R14	Campylobacter jejuni	NA	specific	cd06529	S24_LexA-like	7637	Dairy products	Campylobacter jejuni	ST-257	No	Yes	No
gnl|X|7638_Egypt30_19	WP_011049706.1	T	789	182822	183610	789	1	0	789	100	0	minus	789	1	100	1	TADB_Type_II	CJE0568	hypothetical protein	GCA_000011865.1	Campylobacter jejuni RM1221	Campylobacter jejuni	TADB|T1511	NA	NA	NA	7638	Dairy products	Campylobacter jejuni	ST-21	Yes	No	No
gnl|X|7638_Egypt30_19	WP_011049707.1	AT	735	183607	184083	735	260	0	477	98.742	1	minus	477	0.64898	64.0815	0.621776	TADB_Type_II	CJE0569	phage repressor protein	GCA_000011865.1	Campylobacter jejuni RM1221	Campylobacter jejuni	TADB|AT1511	specific	cd06529	S24_LexA-like	7638	Dairy products	Campylobacter jejuni	ST-21	Yes	Yes	No
gnl|X|7641_Egypt33_13	WP_002779573.1	AT	360	15722	16081	1	360	4.41e-180	360	98.333	0	plus	360	1	98.333	0.982446	TADB_Type_II	CJJ81176_0947	hypothetical protein	GCA_000015525.1	Campylobacter jejuni subsp. jejuni 81-176	Campylobacter jejuni	TADB|AT3464	specific	COG1598	HicB	7641	Dairy products	Campylobacter jejuni	ST-460	Yes	Yes	No
gnl|X|7641_Egypt33_13	WP_011049833.1	T	300	16411	16710	1	300	2.12e-153	300	99.333	0	plus	300	1	99.333	0.992976	TADB_Type_II	CJE1103	hypothetical protein	GCA_000011865.1	Campylobacter jejuni RM1221	Campylobacter jejuni	TADB|T1513	specific	pfam15738	YafQ_toxin	7641	Dairy products	Campylobacter jejuni	ST-460	Yes	Yes	No
gnl|X|7641_Egypt33_13	WP_011049832.1	AT	228	16215	16442	1	228	4.83e-115	228	99.561	0	plus	228	1	99.561	0.995377	TADB_Type_II	CJE1102	hypothetical protein	GCA_000011865.1	Campylobacter jejuni RM1221	Campylobacter jejuni	TADB|AT1513	NA	NA	NA	7641	Dairy products	Campylobacter jejuni	ST-460	Yes	No	No
gnl|X|7641_Egypt33_13	WP_002869367.1	T	228	15516	15718	24	228	2.3e-98	205	98.537	2	plus	203	0.890351	87.7325	0.870822	TADB_Type_II	CJJ81176_0946	hypothetical protein	GCA_000015525.1	Campylobacter jejuni subsp. jejuni 81-176	Campylobacter jejuni	TADB|T3464	NA	NA	NA	7641	Dairy products	Campylobacter jejuni	ST-460	Yes	No	No
gnl|X|7641_Egypt33_13	GCINJBLK_01326	T	321	4007	4327	321	1	2.2e-166	321	100	0	minus	321	1	100	1	PADS_Arsenal	GCINJBLK_01326	mRNA interferase YafQ	GCA_002024185.1	Campylobacter coli	Campylobacter coli	NA	specific	pfam15738	YafQ_toxin	7641	Dairy products	Campylobacter jejuni	ST-460	No	Yes	No
gnl|X|7641_Egypt33_20	WP_002818418.1	AT	219	1717	1935	1	219	9.15e-106	219	98.174	0	plus	219	1	98.174	0.980772	TADB_Type_II	CJJ81176_pTet0021	hypothetical protein	GCA_000015525.1	Campylobacter jejuni subsp. jejuni 81-176	Campylobacter jejuni	TADB|AT3474	specific	COG1598	HicB	7641	Dairy products	Campylobacter jejuni	ST-460	Yes	Yes	Yes
gnl|X|7641_Egypt33_20	WP_002835056.1	T	204	1928	2131	1	204	4.35e-89	204	95.588	0	plus	204	1	95.588	0.953541	TADB_Type_II	CJJ81176_pTet0022	hypothetical protein	GCA_000015525.1	Campylobacter jejuni subsp. jejuni 81-176	Campylobacter jejuni	TADB|T3474	superfamily	cl00752	HicA_toxin_SF	7641	Dairy products	Campylobacter jejuni	ST-460	Yes	Yes	Yes
gnl|X|7642_Egypt34_42	AHW91557.1	AT	732	82937	83668	1	732	0	732	97.131	0	plus	732	1	97.131	0.969789	PADS_Arsenal	H730_03175	phage repressor protein	GCA_000632435.1	Campylobacter jejuni subsp. jejuni R14	Campylobacter jejuni	NA	specific	cd06529	S24_LexA-like	7642	Dairy products	Campylobacter jejuni	ST-21	No	Yes	No
gnl|X|7646_Egypt38_34	AHK76903.1	AT	735	122978	123712	735	1	0	735	98.776	0	minus	735	1	98.776	0.987111	PADS_Arsenal	YSS_05130	repressor	GCA_000583775.1	Campylobacter coli RM4661	Campylobacter coli	NA	specific	cd06529	S24_LexA-like	7646	Dairy products	Campylobacter coli	ST-828	No	Yes	No
gnl|X|7647_Egypt39_7	WP_011990955.1	AT	369	62642	63010	1	369	2.25e-166	369	95.393	0	plus	369	1	95.393	0.951488	TADB_Type_II	JJD26997_2034	hypothetical protein	GCA_000017485.1	Campylobacter jejuni subsp. doylei 269.97	Campylobacter jejuni	TADB|AT4371	superfamily	cl23837	HicB_lk_antitox _SF	7647	Dairy products	Campylobacter jejuni	ST-353	Yes	Yes	Yes
gnl|X|7647_Egypt39_7	WP_011990956.1	T	228	62418	62645	1	228	2.44e-111	228	98.684	0	plus	228	1	98.684	0.986142	TADB_Type_II	JJD26997_2035	hypothetical protein	GCA_000017485.1	Campylobacter jejuni subsp. doylei 269.97	Campylobacter jejuni	TADB|T4371	specific	pfam07927	HicA_toxin	7647	Dairy products	Campylobacter jejuni	ST-353	Yes	Yes	Yes
gnl|X|7647_Egypt39_55	WP_011049833.1	T	300	43597	43897	1	300	2.87e-151	301	99.003	1	plus	301	1	99.003	0.989502	TADB_Type_II	CJE1103	hypothetical protein	GCA_000011865.1	Campylobacter jejuni RM1221	Campylobacter jejuni	TADB|T1513	specific	pfam15738	YafQ_toxin	7647	Dairy products	Campylobacter jejuni	ST-353	Yes	Yes	No
gnl|X|7647_Egypt39_55	WP_002867915.1	T	288	42695	42982	288	1	2.89e-146	288	99.306	0	minus	288	1	99.306	0.992692	TADB_Type_II	CJE1100	death-on-curing family protein	GCA_000011865.1	Campylobacter jejuni RM1221	Campylobacter jejuni	TADB|T1512	superfamily	cl00960	Fic _SF	7647	Dairy products	Campylobacter jejuni	ST-353	Yes	Yes	No
gnl|X|7647_Egypt39_55	WP_011049832.1	AT	228	43401	43628	1	228	6.52e-113	228	99.123	0	plus	228	1	99.123	0.990765	TADB_Type_II	CJE1102	hypothetical protein	GCA_000011865.1	Campylobacter jejuni RM1221	Campylobacter jejuni	TADB|AT1513	NA	NA	NA	7647	Dairy products	Campylobacter jejuni	ST-353	Yes	No	No
gnl|X|7647_Egypt39_55	WP_002807582.1	AT	150	42979	43128	150	1	6.9e-73	150	100	0	minus	150	1	100	1	TADB_Type_II	CJE1101	hypothetical protein	GCA_000011865.1	Campylobacter jejuni RM1221	Campylobacter jejuni	TADB|AT1512	NA	NA	NA	7647	Dairy products	Campylobacter jejuni	ST-353	Yes	No	No
gnl|X|7648_Egypt40_11	AHW91557.1	AT	732	22847	23578	1	732	0	732	97.131	0	plus	732	1	97.131	0.969789	PADS_Arsenal	H730_03175	phage repressor protein	GCA_000632435.1	Campylobacter jejuni subsp. jejuni R14	Campylobacter jejuni	NA	specific	cd06529	S24_LexA-like	7648	Dairy products	Campylobacter jejuni	ST-21	No	Yes	No
gnl|X|7649_Egypt41_33	WP_011049833.1	T	300	214971	215269	1	300	5.96e-152	300	99.333	1	plus	299	0.996667	99.0019	0.98949	TADB_Type_II	CJE1103	hypothetical protein	GCA_000011865.1	Campylobacter jejuni RM1221	Campylobacter jejuni	TADB|T1513	specific	pfam15738	YafQ_toxin	7649	Dairy products	Campylobacter jejuni	ST-354	Yes	Yes	No
gnl|X|7649_Egypt41_33	WP_002867915.1	T	288	214070	214357	288	1	3.59e-149	288	100	0	minus	288	1	100	1	TADB_Type_II	CJE1100	death-on-curing family protein	GCA_000011865.1	Campylobacter jejuni RM1221	Campylobacter jejuni	TADB|T1512	superfamily	cl00960	Fic _SF	7649	Dairy products	Campylobacter jejuni	ST-354	Yes	Yes	No
gnl|X|7649_Egypt41_33	WP_011049832.1	AT	228	214775	215002	1	228	3.77e-114	228	99.561	0	plus	228	1	99.561	0.995377	TADB_Type_II	CJE1102	hypothetical protein	GCA_000011865.1	Campylobacter jejuni RM1221	Campylobacter jejuni	TADB|AT1513	NA	NA	NA	7649	Dairy products	Campylobacter jejuni	ST-354	Yes	No	No
gnl|X|7649_Egypt41_33	WP_002807582.1	AT	150	214354	214503	150	1	1.86e-72	150	100	0	minus	150	1	100	1	TADB_Type_II	CJE1101	hypothetical protein	GCA_000011865.1	Campylobacter jejuni RM1221	Campylobacter jejuni	TADB|AT1512	NA	NA	NA	7649	Dairy products	Campylobacter jejuni	ST-354	Yes	No	No
gnl|X|7650_Egypt42_14	WP_002779573.1	AT	360	36074	36433	360	1	0	360	100	0	minus	360	1	100	1	TADB_Type_II	CJJ81176_0947	hypothetical protein	GCA_000015525.1	Campylobacter jejuni subsp. jejuni 81-176	Campylobacter jejuni	TADB|AT3464	specific	COG1598	HicB	7650	Dairy products	Campylobacter jejuni	ST-42	Yes	Yes	No
gnl|X|7650_Egypt42_14	WP_002869367.1	T	228	36437	36664	228	1	5.23e-116	228	100	0	minus	228	1	100	1	TADB_Type_II	CJJ81176_0946	hypothetical protein	GCA_000015525.1	Campylobacter jejuni subsp. jejuni 81-176	Campylobacter jejuni	TADB|T3464	NA	NA	NA	7650	Dairy products	Campylobacter jejuni	ST-42	Yes	No	No
gnl|X|7651_Egypt43_13	WP_011990955.1	AT	369	103888	104256	369	1	2.96e-169	369	95.935	0	minus	369	1	95.935	0.957195	TADB_Type_II	JJD26997_2034	hypothetical protein	GCA_000017485.1	Campylobacter jejuni subsp. doylei 269.97	Campylobacter jejuni	TADB|AT4371	superfamily	cl23837	HicB_lk_antitox _SF	7651	Human stool	Campylobacter jejuni	ST-658	Yes	Yes	Yes
gnl|X|7651_Egypt43_13	WP_011990956.1	T	228	104253	104480	228	1	1.5e-107	228	97.807	0	minus	228	1	97.807	0.976908	TADB_Type_II	JJD26997_2035	hypothetical protein	GCA_000017485.1	Campylobacter jejuni subsp. doylei 269.97	Campylobacter jejuni	TADB|T4371	specific	pfam07927	HicA_toxin	7651	Human stool	Campylobacter jejuni	ST-658	Yes	Yes	Yes
gnl|X|7652_Egypt44_3	WP_011049707.1	AT	735	75207	75941	735	1	0	735	98.912	0	minus	735	1	98.912	0.988543	TADB_Type_II	CJE0569	phage repressor protein	GCA_000011865.1	Campylobacter jejuni RM1221	Campylobacter jejuni	TADB|AT1511	specific	cd06529	S24_LexA-like	7652	Human stool	Campylobacter jejuni	ST-206	No	Yes	No
gnl|X|7653_Egypt45_13	WP_002779573.1	AT	360	4099	4458	360	1	0	360	98.333	0	minus	360	1	98.333	0.982446	TADB_Type_II	CJJ81176_0947	hypothetical protein	GCA_000015525.1	Campylobacter jejuni subsp. jejuni 81-176	Campylobacter jejuni	TADB|AT3464	specific	COG1598	HicB	7653	Human stool	Campylobacter jejuni	ST-460	Yes	Yes	No
gnl|X|7653_Egypt45_13	WP_011049833.1	T	300	3470	3769	300	1	3.81e-154	300	99.333	0	minus	300	1	99.333	0.992976	TADB_Type_II	CJE1103	hypothetical protein	GCA_000011865.1	Campylobacter jejuni RM1221	Campylobacter jejuni	TADB|T1513	specific	pfam15738	YafQ_toxin	7653	Human stool	Campylobacter jejuni	ST-460	Yes	Yes	No
gnl|X|7653_Egypt45_13	WP_011049832.1	AT	228	3738	3965	228	1	8.67e-116	228	99.561	0	minus	228	1	99.561	0.995377	TADB_Type_II	CJE1102	hypothetical protein	GCA_000011865.1	Campylobacter jejuni RM1221	Campylobacter jejuni	TADB|AT1513	NA	NA	NA	7653	Human stool	Campylobacter jejuni	ST-460	Yes	No	No
gnl|X|7653_Egypt45_13	WP_002869367.1	T	228	4462	4664	228	24	4.12e-99	205	98.537	2	minus	203	0.890351	87.7325	0.870822	TADB_Type_II	CJJ81176_0946	hypothetical protein	GCA_000015525.1	Campylobacter jejuni subsp. jejuni 81-176	Campylobacter jejuni	TADB|T3464	NA	NA	NA	7653	Human stool	Campylobacter jejuni	ST-460	Yes	No	No
gnl|X|7653_Egypt45_16	WP_002818418.1	AT	219	388	606	1	219	6.89e-106	219	98.174	0	plus	219	1	98.174	0.980772	TADB_Type_II	CJJ81176_pTet0021	hypothetical protein	GCA_000015525.1	Campylobacter jejuni subsp. jejuni 81-176	Campylobacter jejuni	TADB|AT3474	specific	COG1598	HicB	7653	Human stool	Campylobacter jejuni	ST-460	Yes	Yes	Yes
gnl|X|7653_Egypt45_16	WP_002835056.1	T	204	599	802	1	204	3.28e-89	204	95.588	0	plus	204	1	95.588	0.953541	TADB_Type_II	CJJ81176_pTet0022	hypothetical protein	GCA_000015525.1	Campylobacter jejuni subsp. jejuni 81-176	Campylobacter jejuni	TADB|T3474	superfamily	cl00752	HicA_toxin_SF	7653	Human stool	Campylobacter jejuni	ST-460	Yes	Yes	Yes
gnl|X|7655_Egypt47_35	WP_002835056.1	T	204	1933	2136	204	1	5.4e-96	204	97.549	0	minus	204	1	97.549	0.974191	TADB_Type_II	CJJ81176_pTet0022	hypothetical protein	GCA_000015525.1	Campylobacter jejuni subsp. jejuni 81-176	Campylobacter jejuni	TADB|T3474	superfamily	cl00752	HicA_toxin_SF	7655	Human stool	Campylobacter jejuni	ST-21	Yes	Yes	Yes
gnl|X|7655_Egypt47_35	WP_002818418.1	AT	219	2129	2347	219	1	2.51e-94	219	94.977	0	minus	219	1	94.977	0.947107	TADB_Type_II	CJJ81176_pTet0021	hypothetical protein	GCA_000015525.1	Campylobacter jejuni subsp. jejuni 81-176	Campylobacter jejuni	TADB|AT3474	specific	COG1598	HicB	7655	Human stool	Campylobacter jejuni	ST-21	Yes	Yes	Yes
gnl|X|7660_Egypt52_15	WP_011049833.1	T	300	1796	2095	1	300	6.07e-154	300	99.333	0	plus	300	1	99.333	0.992976	TADB_Type_II	CJE1103	hypothetical protein	GCA_000011865.1	Campylobacter jejuni RM1221	Campylobacter jejuni	TADB|T1513	specific	pfam15738	YafQ_toxin	7660	Human stool	Campylobacter jejuni	ST-257	Yes	Yes	No
gnl|X|7660_Egypt52_15	WP_002867915.1	T	288	892	1180	288	1	1.32e-145	289	98.962	1	minus	289	1	98.962	0.98907	TADB_Type_II	CJE1100	death-on-curing family protein	GCA_000011865.1	Campylobacter jejuni RM1221	Campylobacter jejuni	TADB|T1512	superfamily	cl00960	Fic _SF	7660	Human stool	Campylobacter jejuni	ST-257	Yes	Yes	No
gnl|X|7660_Egypt52_15	WP_011049832.1	AT	228	1600	1827	1	228	6.43e-114	228	99.123	0	plus	228	1	99.123	0.990765	TADB_Type_II	CJE1102	hypothetical protein	GCA_000011865.1	Campylobacter jejuni RM1221	Campylobacter jejuni	TADB|AT1513	NA	NA	NA	7660	Human stool	Campylobacter jejuni	ST-257	Yes	No	No
gnl|X|7660_Egypt52_15	WP_002807582.1	AT	150	1177	1327	150	1	3.16e-72	151	99.338	1	minus	151	1	99.338	0.993029	TADB_Type_II	CJE1101	hypothetical protein	GCA_000011865.1	Campylobacter jejuni RM1221	Campylobacter jejuni	TADB|AT1512	NA	NA	NA	7660	Human stool	Campylobacter jejuni	ST-257	Yes	No	No
gnl|X|7663_Egypt55_39	AHW91557.1	AT	732	1304	2035	1	732	0	732	97.131	0	plus	732	1	97.131	0.969789	PADS_Arsenal	H730_03175	phage repressor protein	GCA_000632435.1	Campylobacter jejuni subsp. jejuni R14	Campylobacter jejuni	NA	specific	cd06529	S24_LexA-like	7663	Human stool	Campylobacter jejuni	ST-21	No	Yes	No
gnl|X|7665_Egypt57_10	WP_011049707.1	AT	735	81132	81866	735	1	0	735	98.912	0	minus	735	1	98.912	0.988543	TADB_Type_II	CJE0569	phage repressor protein	GCA_000011865.1	Campylobacter jejuni RM1221	Campylobacter jejuni	TADB|AT1511	specific	cd06529	S24_LexA-like	7665	Human stool	Campylobacter jejuni	ST-206	No	Yes	No
gnl|X|7666_Egypt58_38	WP_011049833.1	T	300	3805	4105	300	1	1.58e-152	301	99.003	1	minus	301	1	99.003	0.989502	TADB_Type_II	CJE1103	hypothetical protein	GCA_000011865.1	Campylobacter jejuni RM1221	Campylobacter jejuni	TADB|T1513	specific	pfam15738	YafQ_toxin	7666	Human stool	Campylobacter jejuni	ST-464	Yes	Yes	No
gnl|X|7666_Egypt58_38	WP_011049832.1	AT	228	4074	4301	228	1	3.59e-114	228	99.123	0	minus	228	1	99.123	0.990765	TADB_Type_II	CJE1102	hypothetical protein	GCA_000011865.1	Campylobacter jejuni RM1221	Campylobacter jejuni	TADB|AT1513	NA	NA	NA	7666	Human stool	Campylobacter jejuni	ST-464	Yes	No	No
gnl|X|7666_Egypt58_91	WP_002867915.1	T	288	145	433	1	288	1.44e-146	289	98.962	1	plus	289	1	98.962	0.98907	TADB_Type_II	CJE1100	death-on-curing family protein	GCA_000011865.1	Campylobacter jejuni RM1221	Campylobacter jejuni	TADB|T1512	superfamily	cl00960	Fic _SF	7666	Human stool	Campylobacter jejuni	ST-464	Yes	Yes	No
gnl|X|7666_Egypt58_91	WP_002807582.1	AT	150	1	148	3	150	9.58e-74	148	100	0	plus	148	0.986667	98.6667	0.98596	TADB_Type_II	CJE1101	hypothetical protein	GCA_000011865.1	Campylobacter jejuni RM1221	Campylobacter jejuni	TADB|AT1512	NA	NA	NA	7666	Human stool	Campylobacter jejuni	ST-464	Yes	No	No
gnl|X|7667_Egypt59_26	WP_002818418.1	AT	219	428	639	8	219	1.49e-94	212	96.226	0	plus	212	0.968037	93.1503	0.927872	TADB_Type_II	CJJ81176_pTet0021	hypothetical protein	GCA_000015525.1	Campylobacter jejuni subsp. jejuni 81-176	Campylobacter jejuni	TADB|AT3474	specific	COG1598	HicB	7667	Human stool	Campylobacter jejuni	ST-21	No	Yes	Yes
gnl|X|7668_Egypt60_3	AHW91557.1	AT	732	11559	12290	1	732	0	732	100	0	plus	732	1	100	1	PADS_Arsenal	H730_03175	phage repressor protein	GCA_000632435.1	Campylobacter jejuni subsp. jejuni R14	Campylobacter jejuni	NA	specific	cd06529	S24_LexA-like	7668	Human stool	Campylobacter jejuni	ST-353	No	Yes	No
gnl|X|7668_Egypt60_9	WP_002818418.1	AT	219	6713	6931	219	1	2.69e-107	219	98.63	0	minus	219	1	98.63	0.985574	TADB_Type_II	CJJ81176_pTet0021	hypothetical protein	GCA_000015525.1	Campylobacter jejuni subsp. jejuni 81-176	Campylobacter jejuni	TADB|AT3474	specific	COG1598	HicB	7668	Human stool	Campylobacter jejuni	ST-353	Yes	Yes	Yes
gnl|X|7668_Egypt60_9	WP_002835056.1	T	204	6517	6720	204	1	5.94e-89	204	95.588	0	minus	204	1	95.588	0.953541	TADB_Type_II	CJJ81176_pTet0022	hypothetical protein	GCA_000015525.1	Campylobacter jejuni subsp. jejuni 81-176	Campylobacter jejuni	TADB|T3474	superfamily	cl00752	HicA_toxin_SF	7668	Human stool	Campylobacter jejuni	ST-353	Yes	Yes	Yes
gnl|X|7668_Egypt60_12	WP_011049833.1	T	300	1545	1844	1	300	1.01e-152	300	99.333	0	plus	300	1	99.333	0.992976	TADB_Type_II	CJE1103	hypothetical protein	GCA_000011865.1	Campylobacter jejuni RM1221	Campylobacter jejuni	TADB|T1513	specific	pfam15738	YafQ_toxin	7668	Human stool	Campylobacter jejuni	ST-353	Yes	Yes	No
gnl|X|7668_Egypt60_12	WP_002867915.1	T	288	642	929	288	1	1.02e-147	288	99.653	0	minus	288	1	99.653	0.996346	TADB_Type_II	CJE1100	death-on-curing family protein	GCA_000011865.1	Campylobacter jejuni RM1221	Campylobacter jejuni	TADB|T1512	superfamily	cl00960	Fic _SF	7668	Human stool	Campylobacter jejuni	ST-353	Yes	Yes	No
gnl|X|7668_Egypt60_12	WP_011049832.1	AT	228	1349	1576	1	228	2.3e-114	228	99.561	0	plus	228	1	99.561	0.995377	TADB_Type_II	CJE1102	hypothetical protein	GCA_000011865.1	Campylobacter jejuni RM1221	Campylobacter jejuni	TADB|AT1513	NA	NA	NA	7668	Human stool	Campylobacter jejuni	ST-353	Yes	No	No
gnl|X|7668_Egypt60_12	WP_002807582.1	AT	150	926	1076	150	1	5.26e-71	151	99.338	1	minus	151	1	99.338	0.993029	TADB_Type_II	CJE1101	hypothetical protein	GCA_000011865.1	Campylobacter jejuni RM1221	Campylobacter jejuni	TADB|AT1512	NA	NA	NA	7668	Human stool	Campylobacter jejuni	ST-353	Yes	No	No
gnl|X|7670_Egypt62_5	WP_011049707.1	AT	735	63091	63825	735	1	0	735	97.551	0	minus	735	1	97.551	0.974212	TADB_Type_II	CJE0569	phage repressor protein	GCA_000011865.1	Campylobacter jejuni RM1221	Campylobacter jejuni	TADB|AT1511	specific	cd06529	S24_LexA-like	7670	Human stool	Campylobacter jejuni	ST-464	No	Yes	No
gnl|X|7670_Egypt62_25	WP_011049833.1	T	300	243905	244205	1	300	8.48e-151	301	99.003	1	plus	301	1	99.003	0.989502	TADB_Type_II	CJE1103	hypothetical protein	GCA_000011865.1	Campylobacter jejuni RM1221	Campylobacter jejuni	TADB|T1513	specific	pfam15738	YafQ_toxin	7670	Human stool	Campylobacter jejuni	ST-464	Yes	Yes	No
gnl|X|7670_Egypt62_25	WP_002867915.1	T	288	243003	243291	288	1	3.97e-144	289	98.962	1	minus	289	1	98.962	0.98907	TADB_Type_II	CJE1100	death-on-curing family protein	GCA_000011865.1	Campylobacter jejuni RM1221	Campylobacter jejuni	TADB|T1512	superfamily	cl00960	Fic _SF	7670	Human stool	Campylobacter jejuni	ST-464	Yes	Yes	No
gnl|X|7670_Egypt62_25	WP_011049832.1	AT	228	243709	243936	1	228	1.93e-112	228	99.123	0	plus	228	1	99.123	0.990765	TADB_Type_II	CJE1102	hypothetical protein	GCA_000011865.1	Campylobacter jejuni RM1221	Campylobacter jejuni	TADB|AT1513	NA	NA	NA	7670	Human stool	Campylobacter jejuni	ST-464	Yes	No	No
gnl|X|7670_Egypt62_25	WP_002807582.1	AT	150	243288	243437	150	1	2.04e-72	150	100	0	minus	150	1	100	1	TADB_Type_II	CJE1101	hypothetical protein	GCA_000011865.1	Campylobacter jejuni RM1221	Campylobacter jejuni	TADB|AT1512	NA	NA	NA	7670	Human stool	Campylobacter jejuni	ST-464	Yes	No	No
gnl|X|7672_Egypt64_3	WP_002835056.1	T	204	41812	42015	1	204	7.35e-95	204	97.549	0	plus	204	1	97.549	0.974191	TADB_Type_II	CJJ81176_pTet0022	hypothetical protein	GCA_000015525.1	Campylobacter jejuni subsp. jejuni 81-176	Campylobacter jejuni	TADB|T3474	superfamily	cl00752	HicA_toxin_SF	7672	Human stool	Campylobacter jejuni	ST-206	Yes	Yes	Yes
gnl|X|7672_Egypt64_3	WP_002818418.1	AT	219	41601	41819	1	219	1.59e-91	219	94.521	0	plus	219	1	94.521	0.942306	TADB_Type_II	CJJ81176_pTet0021	hypothetical protein	GCA_000015525.1	Campylobacter jejuni subsp. jejuni 81-176	Campylobacter jejuni	TADB|AT3474	specific	COG1598	HicB	7672	Human stool	Campylobacter jejuni	ST-206	Yes	Yes	Yes
gnl|X|7673_Egypt65_21	AHW91557.1	AT	732	182968	183699	732	1	0	732	97.131	0	minus	732	1	97.131	0.969789	PADS_Arsenal	H730_03175	phage repressor protein	GCA_000632435.1	Campylobacter jejuni subsp. jejuni R14	Campylobacter jejuni	NA	specific	cd06529	S24_LexA-like	7673	Human stool	Campylobacter jejuni	ST-21	No	Yes	No
gnl|X|7674_Egypt66_19	WP_002835056.1	T	204	4865	5068	1	204	6.43e-95	204	97.549	0	plus	204	1	97.549	0.974191	TADB_Type_II	CJJ81176_pTet0022	hypothetical protein	GCA_000015525.1	Campylobacter jejuni subsp. jejuni 81-176	Campylobacter jejuni	TADB|T3474	superfamily	cl00752	HicA_toxin_SF	7674	Human stool	Campylobacter jejuni	ST-21	Yes	Yes	Yes
gnl|X|7674_Egypt66_19	WP_002818418.1	AT	219	4654	4872	1	219	2.99e-93	219	94.977	0	plus	219	1	94.977	0.947107	TADB_Type_II	CJJ81176_pTet0021	hypothetical protein	GCA_000015525.1	Campylobacter jejuni subsp. jejuni 81-176	Campylobacter jejuni	TADB|AT3474	specific	COG1598	HicB	7674	Human stool	Campylobacter jejuni	ST-21	Yes	Yes	Yes
gnl|X|7676_Egypt68_1	WP_011049833.1	T	300	2153	2452	1	300	2.36e-152	300	99.333	0	plus	300	1	99.333	0.992976	TADB_Type_II	CJE1103	hypothetical protein	GCA_000011865.1	Campylobacter jejuni RM1221	Campylobacter jejuni	TADB|T1513	specific	pfam15738	YafQ_toxin	7676	Human stool	Campylobacter jejuni	ST-257	Yes	Yes	No
gnl|X|7676_Egypt68_1	WP_002867915.1	T	288	1249	1537	288	1	5.14e-144	289	98.962	1	minus	289	1	98.962	0.98907	TADB_Type_II	CJE1100	death-on-curing family protein	GCA_000011865.1	Campylobacter jejuni RM1221	Campylobacter jejuni	TADB|T1512	superfamily	cl00960	Fic _SF	7676	Human stool	Campylobacter jejuni	ST-257	Yes	Yes	No
gnl|X|7676_Egypt68_1	WP_011049832.1	AT	228	1957	2184	1	228	2.49e-112	228	99.123	0	plus	228	1	99.123	0.990765	TADB_Type_II	CJE1102	hypothetical protein	GCA_000011865.1	Campylobacter jejuni RM1221	Campylobacter jejuni	TADB|AT1513	NA	NA	NA	7676	Human stool	Campylobacter jejuni	ST-257	Yes	No	No
gnl|X|7676_Egypt68_1	WP_002807582.1	AT	150	1534	1684	150	1	1.23e-70	151	99.338	1	minus	151	1	99.338	0.993029	TADB_Type_II	CJE1101	hypothetical protein	GCA_000011865.1	Campylobacter jejuni RM1221	Campylobacter jejuni	TADB|AT1512	NA	NA	NA	7676	Human stool	Campylobacter jejuni	ST-257	Yes	No	No
gnl|X|7676_Egypt68_14	AHW91557.1	AT	732	73794	74525	732	1	0	732	97.404	0	minus	732	1	97.404	0.972664	PADS_Arsenal	H730_03175	phage repressor protein	GCA_000632435.1	Campylobacter jejuni subsp. jejuni R14	Campylobacter jejuni	NA	specific	cd06529	S24_LexA-like	7676	Human stool	Campylobacter jejuni	ST-257	No	Yes	No
gnl|X|7677_Egypt69_30	WP_011049833.1	T	300	247282	247582	1	300	8.6e-151	301	99.003	1	plus	301	1	99.003	0.989502	TADB_Type_II	CJE1103	hypothetical protein	GCA_000011865.1	Campylobacter jejuni RM1221	Campylobacter jejuni	TADB|T1513	specific	pfam15738	YafQ_toxin	7677	Human stool	Campylobacter jejuni	ST-464	Yes	Yes	No
gnl|X|7677_Egypt69_30	WP_002867915.1	T	288	246380	246668	288	1	4.03e-144	289	98.962	1	minus	289	1	98.962	0.98907	TADB_Type_II	CJE1100	death-on-curing family protein	GCA_000011865.1	Campylobacter jejuni RM1221	Campylobacter jejuni	TADB|T1512	superfamily	cl00960	Fic _SF	7677	Human stool	Campylobacter jejuni	ST-464	Yes	Yes	No
gnl|X|7677_Egypt69_30	WP_011049832.1	AT	228	247086	247313	1	228	1.96e-112	228	99.123	0	plus	228	1	99.123	0.990765	TADB_Type_II	CJE1102	hypothetical protein	GCA_000011865.1	Campylobacter jejuni RM1221	Campylobacter jejuni	TADB|AT1513	NA	NA	NA	7677	Human stool	Campylobacter jejuni	ST-464	Yes	No	No
gnl|X|7677_Egypt69_30	WP_002807582.1	AT	150	246665	246814	150	1	2.07e-72	150	100	0	minus	150	1	100	1	TADB_Type_II	CJE1101	hypothetical protein	GCA_000011865.1	Campylobacter jejuni RM1221	Campylobacter jejuni	TADB|AT1512	NA	NA	NA	7677	Human stool	Campylobacter jejuni	ST-464	Yes	No	No
gnl|X|7678_Egypt70_37	WP_002835056.1	T	204	4022	4225	1	204	7.24e-95	204	97.549	0	plus	204	1	97.549	0.974191	TADB_Type_II	CJJ81176_pTet0022	hypothetical protein	GCA_000015525.1	Campylobacter jejuni subsp. jejuni 81-176	Campylobacter jejuni	TADB|T3474	superfamily	cl00752	HicA_toxin_SF	7678	Human stool	Campylobacter jejuni	ST-21	Yes	Yes	Yes
gnl|X|7678_Egypt70_37	WP_002818418.1	AT	219	3811	4029	1	219	3.37e-93	219	94.977	0	plus	219	1	94.977	0.947107	TADB_Type_II	CJJ81176_pTet0021	hypothetical protein	GCA_000015525.1	Campylobacter jejuni subsp. jejuni 81-176	Campylobacter jejuni	TADB|AT3474	specific	COG1598	HicB	7678	Human stool	Campylobacter jejuni	ST-21	Yes	Yes	Yes
gnl|X|7682_Egypt74_10	AHW91557.1	AT	732	182968	183699	732	1	0	732	97.131	0	minus	732	1	97.131	0.969789	PADS_Arsenal	H730_03175	phage repressor protein	GCA_000632435.1	Campylobacter jejuni subsp. jejuni R14	Campylobacter jejuni	NA	specific	cd06529	S24_LexA-like	7682	Human stool	Campylobacter jejuni	ST-21	No	Yes	No
gnl|X|7682_Egypt74_27	WP_002835056.1	T	204	15279	15482	204	1	7.23e-95	204	97.549	0	minus	204	1	97.549	0.974191	TADB_Type_II	CJJ81176_pTet0022	hypothetical protein	GCA_000015525.1	Campylobacter jejuni subsp. jejuni 81-176	Campylobacter jejuni	TADB|T3474	superfamily	cl00752	HicA_toxin_SF	7682	Human stool	Campylobacter jejuni	ST-21	Yes	Yes	Yes
gnl|X|7682_Egypt74_27	WP_002818418.1	AT	219	15475	15693	219	1	1.56e-91	219	94.521	0	minus	219	1	94.521	0.942306	TADB_Type_II	CJJ81176_pTet0021	hypothetical protein	GCA_000015525.1	Campylobacter jejuni subsp. jejuni 81-176	Campylobacter jejuni	TADB|AT3474	specific	COG1598	HicB	7682	Human stool	Campylobacter jejuni	ST-21	Yes	Yes	Yes
gnl|X|7683_Egypt75_201	WP_011049833.1	T	300	20705	20922	300	83	2.74e-111	218	100	0	minus	218	0.726667	72.6667	0.712178	TADB_Type_II	CJE1103	hypothetical protein	GCA_000011865.1	Campylobacter jejuni RM1221	Campylobacter jejuni	TADB|T1513	specific	pfam15738	YafQ_toxin	7683	Human stool	Campylobacter jejuni	NA	No	Yes	No
gnl|X|7684_Egypt76_2	WP_011049706.1	T	789	15184	15972	1	789	0	789	100	0	plus	789	1	100	1	TADB_Type_II	CJE0568	hypothetical protein	GCA_000011865.1	Campylobacter jejuni RM1221	Campylobacter jejuni	TADB|T1511	NA	NA	NA	7684	Human stool	Campylobacter jejuni	ST-21	Yes	No	No
gnl|X|7684_Egypt76_2	WP_011049707.1	AT	735	14711	15187	260	735	0	477	98.742	1	plus	477	0.64898	64.0815	0.621776	TADB_Type_II	CJE0569	phage repressor protein	GCA_000011865.1	Campylobacter jejuni RM1221	Campylobacter jejuni	TADB|AT1511	specific	cd06529	S24_LexA-like	7684	Human stool	Campylobacter jejuni	ST-21	Yes	Yes	No
gnl|X|7684_Egypt76_19	WP_002779573.1	AT	360	160364	160723	360	1	0	360	98.611	0	minus	360	1	98.611	0.985374	TADB_Type_II	CJJ81176_0947	hypothetical protein	GCA_000015525.1	Campylobacter jejuni subsp. jejuni 81-176	Campylobacter jejuni	TADB|AT3464	specific	COG1598	HicB	7684	Human stool	Campylobacter jejuni	ST-21	Yes	Yes	No
gnl|X|7684_Egypt76_19	WP_002869367.1	T	228	160727	160953	228	2	9.75e-109	227	98.238	0	minus	227	0.995614	97.8071	0.976909	TADB_Type_II	CJJ81176_0946	hypothetical protein	GCA_000015525.1	Campylobacter jejuni subsp. jejuni 81-176	Campylobacter jejuni	TADB|T3464	NA	NA	NA	7684	Human stool	Campylobacter jejuni	ST-21	Yes	No	No
gnl|X|7685_Egypt77_42	WP_011049706.1	T	789	30566	31342	13	789	0	778	89.974	2	plus	777	0.984791	88.6056	0.880016	TADB_Type_II	CJE0568	hypothetical protein	GCA_000011865.1	Campylobacter jejuni RM1221	Campylobacter jejuni	TADB|T1511	NA	NA	NA	7685	Human stool	Campylobacter jejuni	NA	Yes	No	No
gnl|X|7685_Egypt77_42	WP_011049707.1	AT	735	30081	30557	260	735	0	477	92.662	1	plus	477	0.64898	60.1357	0.580226	TADB_Type_II	CJE0569	phage repressor protein	GCA_000011865.1	Campylobacter jejuni RM1221	Campylobacter jejuni	TADB|AT1511	specific	cd06529	S24_LexA-like	7685	Human stool	Campylobacter jejuni	NA	Yes	Yes	No
gnl|X|7688_Egypt80_6	WP_002835056.1	T	204	21485	21688	204	1	7.72e-95	204	97.549	0	minus	204	1	97.549	0.974191	TADB_Type_II	CJJ81176_pTet0022	hypothetical protein	GCA_000015525.1	Campylobacter jejuni subsp. jejuni 81-176	Campylobacter jejuni	TADB|T3474	superfamily	cl00752	HicA_toxin_SF	7688	Human stool	Campylobacter jejuni	ST-48	Yes	Yes	Yes
gnl|X|7688_Egypt80_6	WP_002818418.1	AT	219	21681	21899	219	1	1.67e-91	219	94.521	0	minus	219	1	94.521	0.942306	TADB_Type_II	CJJ81176_pTet0021	hypothetical protein	GCA_000015525.1	Campylobacter jejuni subsp. jejuni 81-176	Campylobacter jejuni	TADB|AT3474	specific	COG1598	HicB	7688	Human stool	Campylobacter jejuni	ST-48	Yes	Yes	Yes
gnl|X|7689_Egypt81_4	WP_002818418.1	AT	219	28874	29091	218	1	5.82e-111	218	100	0	minus	218	0.995434	99.5434	0.995192	TADB_Type_II	CJJ81176_pTet0021	hypothetical protein	GCA_000015525.1	Campylobacter jejuni subsp. jejuni 81-176	Campylobacter jejuni	TADB|AT3474	specific	COG1598	HicB	7689	Human stool	Campylobacter jejuni	ST-21	Yes	Yes	Yes
gnl|X|7689_Egypt81_4	WP_002835056.1	T	204	28695	28881	204	18	2.15e-90	187	98.93	0	minus	187	0.916667	90.6858	0.901921	TADB_Type_II	CJJ81176_pTet0022	hypothetical protein	GCA_000015525.1	Campylobacter jejuni subsp. jejuni 81-176	Campylobacter jejuni	TADB|T3474	superfamily	cl00752	HicA_toxin_SF	7689	Human stool	Campylobacter jejuni	ST-21	Yes	Yes	Yes
gnl|X|7691_Egypt83_40	AHK75956.1	T	204	1891	2094	204	1	3.57e-101	204	100	0	minus	204	1	100	1	PADS_Arsenal	YSU_08910	hypothetical protein	GCA_000583795.1	Campylobacter coli RM5611	Campylobacter coli	NA	superfamily	cl00752	HicA_toxin_SF	7691	Broiler carcass	Campylobacter coli	ST-828	Yes	Yes	Yes
gnl|X|7691_Egypt83_40	AHK75955.1	AT	219	2087	2305	219	1	1.64e-109	219	100	0	minus	219	1	100	1	PADS_Arsenal	YSU_08905	hypothetical protein	GCA_000583795.1	Campylobacter coli RM5611	Campylobacter coli	NA	specific	COG1598	HicB	7691	Broiler carcass	Campylobacter coli	ST-828	Yes	Yes	Yes
gnl|X|7693_Egypt85_29	AHK75956.1	T	204	905	1108	1	204	2.37e-102	204	100	0	plus	204	1	100	1	PADS_Arsenal	YSU_08910	hypothetical protein	GCA_000583795.1	Campylobacter coli RM5611	Campylobacter coli	NA	superfamily	cl00752	HicA_toxin_SF	7693	Broiler carcass	Campylobacter coli	ST-828	Yes	Yes	Yes
gnl|X|7693_Egypt85_29	AHK75955.1	AT	219	694	912	1	219	1.09e-110	219	100	0	plus	219	1	100	1	PADS_Arsenal	YSU_08905	hypothetical protein	GCA_000583795.1	Campylobacter coli RM5611	Campylobacter coli	NA	specific	COG1598	HicB	7693	Broiler carcass	Campylobacter coli	ST-828	Yes	Yes	Yes
gnl|X|7699_Egypt91_83	AHK75956.1	T	204	3880	4083	1	204	2.16e-101	204	100	0	plus	204	1	100	1	PADS_Arsenal	YSU_08910	hypothetical protein	GCA_000583795.1	Campylobacter coli RM5611	Campylobacter coli	NA	superfamily	cl00752	HicA_toxin_SF	7699	Human stool	Campylobacter coli	ST-828	Yes	Yes	Yes
gnl|X|7699_Egypt91_83	AHK75955.1	AT	219	3669	3887	1	219	9.89e-110	219	100	0	plus	219	1	100	1	PADS_Arsenal	YSU_08905	hypothetical protein	GCA_000583795.1	Campylobacter coli RM5611	Campylobacter coli	NA	specific	COG1598	HicB	7699	Human stool	Campylobacter coli	ST-828	Yes	Yes	Yes
gnl|X|7700_Egypt92_8	AHK76903.1	AT	735	299079	299555	260	735	0	477	98.742	1	plus	477	0.64898	64.0815	0.621776	PADS_Arsenal	YSS_05130	repressor	GCA_000583775.1	Campylobacter coli RM4661	Campylobacter coli	NA	specific	cd06529	S24_LexA-like	7700	Human stool	Campylobacter coli	ST-828	No	Yes	No
gnl|X|7701_Egypt93_10	WP_011049707.1	AT	735	10984	11718	735	1	0	735	95.782	0	minus	735	1	95.782	0.955584	TADB_Type_II	CJE0569	phage repressor protein	GCA_000011865.1	Campylobacter jejuni RM1221	Campylobacter jejuni	TADB|AT1511	specific	cd06529	S24_LexA-like	7701	Human stool	Campylobacter coli	ST-828	No	Yes	No
gnl|X|7702_Egypt94_10	APA60650.1	AT	219	626	844	1	219	3.69e-111	219	100	0	plus	219	1	100	1	PADS_Arsenal	BLD43_10015	HicB family protein	GCA_001865535.1	Campylobacter coli	Campylobacter coli	NA	specific	COG1598	HicB	7702	Human stool	Campylobacter coli	NA	Yes	Yes	Yes
gnl|X|7702_Egypt94_10	APA60649.1	T	204	837	976	1	140	3.06e-62	140	97.857	0	plus	140	0.686275	67.1568	0.654158	PADS_Arsenal	BLD43_10010	hypothetical protein	GCA_001865535.1	Campylobacter coli	Campylobacter coli	NA	superfamily	cl00752	HicA_toxin_SF	7702	Human stool	Campylobacter coli	NA	Yes	Yes	Yes
gnl|X|7702_Egypt94_20	AHK73208.1	AT	735	2709	3443	1	735	0	735	98.639	0	plus	735	1	98.639	0.985669	PADS_Arsenal	YSQ_04340	repressor	GCA_000583755.1	Campylobacter coli RM1875	Campylobacter coli	NA	specific	cd06529	S24_LexA-like	7702	Human stool	Campylobacter coli	NA	No	Yes	No
gnl|X|7706_Egypt98_13	GCINJBLK_01535	AT	360	13775	14134	1	360	0	360	100	0	plus	360	1	100	1	PADS_Arsenal	GCINJBLK_01535	hypothetical protein	GCA_002024185.1	Campylobacter coli	Campylobacter coli	NA	specific	COG1598	HicB	7706	Human stool	Campylobacter coli	NA	Yes	Yes	No
gnl|X|7706_Egypt98_13	GCINJBLK_01534	T	261	13511	13771	1	261	4.07e-133	261	100	0	plus	261	1	100	1	PADS_Arsenal	GCINJBLK_01534	hypothetical protein	GCA_002024185.1	Campylobacter coli	Campylobacter coli	NA	NA	NA	NA	7706	Human stool	Campylobacter coli	NA	Yes	No	No
gnl|X|7707_Egypt99_1	APA59782.1	AT	363	27207	27569	363	1	0	363	99.725	0	minus	363	1	99.725	0.997104	PADS_Arsenal	BLD43_05575	HicB family protein	GCA_001865535.1	Campylobacter coli	Campylobacter coli	NA	specific	COG1598	HicB	7707	Human stool	Campylobacter coli	ST-828	No	Yes	Yes
gnl|X|7707_Egypt99_1	GCINJBLK_01534	T	261	27570	27830	261	1	3.16e-132	261	100	0	minus	261	1	100	1	PADS_Arsenal	GCINJBLK_01534	hypothetical protein	GCA_002024185.1	Campylobacter coli	Campylobacter coli	NA	NA	NA	NA	7707	Human stool	Campylobacter coli	ST-828	No	No	No
gnl|X|7707_Egypt99_1	CDH62763.1	T	150	27649	27796	150	2	2.08e-64	149	97.987	1	minus	148	0.986667	96.6805	0.965045	PADS_Arsenal	BN867_09230	hypothetical protein	GCA_000493495.1	Campylobacter jejuni 4031	Campylobacter jejuni	NA	specific	pfam07927	HicA_toxin	7707	Human stool	Campylobacter coli	ST-828	No	Yes	Yes
gnl|X|7711_Egypt103_18	APA60650.1	AT	219	1614	1832	1	219	1.53e-108	219	99.543	0	plus	219	1	99.543	0.995188	PADS_Arsenal	BLD43_10015	HicB family protein	GCA_001865535.1	Campylobacter coli	Campylobacter coli	NA	specific	COG1598	HicB	7711	Human stool	Campylobacter coli	NA	Yes	Yes	Yes
gnl|X|7711_Egypt103_18	APA60649.1	T	204	1825	2028	1	204	7.18e-102	204	100	0	plus	204	1	100	1	PADS_Arsenal	BLD43_10010	hypothetical protein	GCA_001865535.1	Campylobacter coli	Campylobacter coli	NA	superfamily	cl00752	HicA_toxin_SF	7711	Human stool	Campylobacter coli	NA	Yes	Yes	Yes
gnl|X|7711_Egypt103_50	GCINJBLK_01351	T	282	470	751	1	282	1.9e-145	282	100	0	plus	282	1	100	1	PADS_Arsenal	GCINJBLK_01351	hypothetical protein	GCA_002024185.1	Campylobacter coli	Campylobacter coli	NA	specific	pfam15738	YafQ_toxin	7711	Human stool	Campylobacter coli	NA	Yes	Yes	No
gnl|X|7711_Egypt103_50	GCINJBLK_01350	AT	228	256	483	1	228	1.99e-115	228	100	0	plus	228	1	100	1	PADS_Arsenal	GCINJBLK_01350	hypothetical protein	GCA_002024185.1	Campylobacter coli	Campylobacter coli	NA	NA	NA	NA	7711	Human stool	Campylobacter coli	NA	Yes	No	No
gnl|X|7711_Egypt103_114	GCINJBLK_01535	AT	360	2669	3028	1	360	0	360	100	0	plus	360	1	100	1	PADS_Arsenal	GCINJBLK_01535	hypothetical protein	GCA_002024185.1	Campylobacter coli	Campylobacter coli	NA	specific	COG1598	HicB	7711	Human stool	Campylobacter coli	NA	Yes	Yes	No
gnl|X|7711_Egypt103_114	GCINJBLK_01534	T	261	2405	2665	1	261	9.87e-134	261	100	0	plus	261	1	100	1	PADS_Arsenal	GCINJBLK_01534	hypothetical protein	GCA_002024185.1	Campylobacter coli	Campylobacter coli	NA	NA	NA	NA	7711	Human stool	Campylobacter coli	NA	Yes	No	No
gnl|X|7713_Egypt05_41	WP_002818418.1	AT	219	4955	5173	219	1	9.02e-106	219	98.174	0	minus	219	1	98.174	0.980772	TADB_Type_II	CJJ81176_pTet0021	hypothetical protein	GCA_000015525.1	Campylobacter jejuni subsp. jejuni 81-176	Campylobacter jejuni	TADB|AT3474	specific	COG1598	HicB	7713	Broiler carcass	Campylobacter jejuni	NA	Yes	Yes	Yes
gnl|X|7713_Egypt05_41	WP_002835056.1	T	204	4759	4962	204	1	4.26e-94	204	97.059	0	minus	204	1	97.059	0.969031	TADB_Type_II	CJJ81176_pTet0022	hypothetical protein	GCA_000015525.1	Campylobacter jejuni subsp. jejuni 81-176	Campylobacter jejuni	TADB|T3474	superfamily	cl00752	HicA_toxin_SF	7713	Broiler carcass	Campylobacter jejuni	NA	Yes	Yes	Yes
gnl|X|7713_Egypt05_52	WP_011049707.1	AT	735	124922	125656	1	735	0	735	98.231	0	plus	735	1	98.231	0.981372	TADB_Type_II	CJE0569	phage repressor protein	GCA_000011865.1	Campylobacter jejuni RM1221	Campylobacter jejuni	TADB|AT1511	specific	cd06529	S24_LexA-like	7713	Broiler carcass	Campylobacter jejuni	NA	No	Yes	No
gnl|X|7714_Egypt06_45	WP_002779573.1	AT	360	42555	42914	360	1	0	360	98.611	0	minus	360	1	98.611	0.985374	TADB_Type_II	CJJ81176_0947	hypothetical protein	GCA_000015525.1	Campylobacter jejuni subsp. jejuni 81-176	Campylobacter jejuni	TADB|AT3464	specific	COG1598	HicB	7714	Broiler carcass	Campylobacter jejuni	ST-45	Yes	Yes	No
gnl|X|7714_Egypt06_45	WP_002869367.1	T	228	42918	43146	228	1	2.87e-111	229	98.69	1	minus	229	1	98.69	0.986206	TADB_Type_II	CJJ81176_0946	hypothetical protein	GCA_000015525.1	Campylobacter jejuni subsp. jejuni 81-176	Campylobacter jejuni	TADB|T3464	NA	NA	NA	7714	Broiler carcass	Campylobacter jejuni	ST-45	Yes	No	No
gnl|X|7715_Egypt09_14	WP_011990955.1	AT	369	4609	4977	369	1	4.1e-167	369	95.393	0	minus	369	1	95.393	0.951488	TADB_Type_II	JJD26997_2034	hypothetical protein	GCA_000017485.1	Campylobacter jejuni subsp. doylei 269.97	Campylobacter jejuni	TADB|AT4371	superfamily	cl23837	HicB_lk_antitox _SF	7715	Broiler carcass	Campylobacter jejuni	ST-353	Yes	Yes	Yes
gnl|X|7715_Egypt09_14	WP_011990956.1	T	228	4974	5201	228	1	4.43e-112	228	98.684	0	minus	228	1	98.684	0.986142	TADB_Type_II	JJD26997_2035	hypothetical protein	GCA_000017485.1	Campylobacter jejuni subsp. doylei 269.97	Campylobacter jejuni	TADB|T4371	specific	pfam07927	HicA_toxin	7715	Broiler carcass	Campylobacter jejuni	ST-353	Yes	Yes	Yes
gnl|X|7715_Egypt09_33	WP_011049833.1	T	300	19624	19924	300	1	1.14e-151	301	99.003	1	minus	301	1	99.003	0.989502	TADB_Type_II	CJE1103	hypothetical protein	GCA_000011865.1	Campylobacter jejuni RM1221	Campylobacter jejuni	TADB|T1513	specific	pfam15738	YafQ_toxin	7715	Broiler carcass	Campylobacter jejuni	ST-353	Yes	Yes	No
gnl|X|7715_Egypt09_33	WP_002867915.1	T	288	20539	20826	1	288	1.15e-146	288	99.306	0	plus	288	1	99.306	0.992692	TADB_Type_II	CJE1100	death-on-curing family protein	GCA_000011865.1	Campylobacter jejuni RM1221	Campylobacter jejuni	TADB|T1512	superfamily	cl00960	Fic _SF	7715	Broiler carcass	Campylobacter jejuni	ST-353	Yes	Yes	No
gnl|X|7715_Egypt09_33	WP_011049832.1	AT	228	19893	20120	228	1	2.59e-113	228	99.123	0	minus	228	1	99.123	0.990765	TADB_Type_II	CJE1102	hypothetical protein	GCA_000011865.1	Campylobacter jejuni RM1221	Campylobacter jejuni	TADB|AT1513	NA	NA	NA	7715	Broiler carcass	Campylobacter jejuni	ST-353	Yes	No	No
gnl|X|7715_Egypt09_33	WP_002807582.1	AT	150	20393	20542	1	150	2.74e-73	150	100	0	plus	150	1	100	1	TADB_Type_II	CJE1101	hypothetical protein	GCA_000011865.1	Campylobacter jejuni RM1221	Campylobacter jejuni	TADB|AT1512	NA	NA	NA	7715	Broiler carcass	Campylobacter jejuni	ST-353	Yes	No	No
gnl|X|7719_Egypt23_14	WP_011049707.1	AT	735	4433	5167	735	1	0	735	97.551	0	minus	735	1	97.551	0.974212	TADB_Type_II	CJE0569	phage repressor protein	GCA_000011865.1	Campylobacter jejuni RM1221	Campylobacter jejuni	TADB|AT1511	specific	cd06529	S24_LexA-like	7719	Broiler carcass	Campylobacter jejuni	ST-574	No	Yes	No
gnl|X|7719_Egypt23_26	WP_002835056.1	T	204	1029	1232	204	1	7.23e-95	204	97.549	0	minus	204	1	97.549	0.974191	TADB_Type_II	CJJ81176_pTet0022	hypothetical protein	GCA_000015525.1	Campylobacter jejuni subsp. jejuni 81-176	Campylobacter jejuni	TADB|T3474	superfamily	cl00752	HicA_toxin_SF	7719	Broiler carcass	Campylobacter jejuni	ST-574	Yes	Yes	Yes
gnl|X|7719_Egypt23_26	WP_002818418.1	AT	219	1225	1443	219	1	3.37e-93	219	94.977	0	minus	219	1	94.977	0.947107	TADB_Type_II	CJJ81176_pTet0021	hypothetical protein	GCA_000015525.1	Campylobacter jejuni subsp. jejuni 81-176	Campylobacter jejuni	TADB|AT3474	specific	COG1598	HicB	7719	Broiler carcass	Campylobacter jejuni	ST-574	Yes	Yes	Yes
gnl|X|7720_Egypt1_24	WP_011049833.1	T	300	8624	8922	1	300	4.46e-153	300	99.333	1	plus	299	0.996667	99.0019	0.98949	TADB_Type_II	CJE1103	hypothetical protein	GCA_000011865.1	Campylobacter jejuni RM1221	Campylobacter jejuni	TADB|T1513	specific	pfam15738	YafQ_toxin	7720	Broiler carcass	Campylobacter jejuni	ST-354	Yes	Yes	No
gnl|X|7720_Egypt1_24	WP_002867915.1	T	288	7723	8010	288	1	2.68e-150	288	100	0	minus	288	1	100	1	TADB_Type_II	CJE1100	death-on-curing family protein	GCA_000011865.1	Campylobacter jejuni RM1221	Campylobacter jejuni	TADB|T1512	superfamily	cl00960	Fic _SF	7720	Broiler carcass	Campylobacter jejuni	ST-354	Yes	Yes	No
gnl|X|7720_Egypt1_24	WP_011049832.1	AT	228	8428	8655	1	228	2.82e-115	228	99.561	0	plus	228	1	99.561	0.995377	TADB_Type_II	CJE1102	hypothetical protein	GCA_000011865.1	Campylobacter jejuni RM1221	Campylobacter jejuni	TADB|AT1513	NA	NA	NA	7720	Broiler carcass	Campylobacter jejuni	ST-354	Yes	No	No
gnl|X|7720_Egypt1_24	WP_002807582.1	AT	150	8007	8156	150	1	1.39e-73	150	100	0	minus	150	1	100	1	TADB_Type_II	CJE1101	hypothetical protein	GCA_000011865.1	Campylobacter jejuni RM1221	Campylobacter jejuni	TADB|AT1512	NA	NA	NA	7720	Broiler carcass	Campylobacter jejuni	ST-354	Yes	No	No
gnl|X|7721_Egypt2_5	WP_011049706.1	T	789	73550	74338	789	1	0	789	100	0	minus	789	1	100	1	TADB_Type_II	CJE0568	hypothetical protein	GCA_000011865.1	Campylobacter jejuni RM1221	Campylobacter jejuni	TADB|T1511	NA	NA	NA	7721	Broiler carcass	Campylobacter jejuni	ST-206	Yes	No	No
gnl|X|7721_Egypt2_5	WP_011049707.1	AT	735	74335	74811	735	260	0	477	96.855	1	minus	477	0.64898	62.8569	0.60888	TADB_Type_II	CJE0569	phage repressor protein	GCA_000011865.1	Campylobacter jejuni RM1221	Campylobacter jejuni	TADB|AT1511	specific	cd06529	S24_LexA-like	7721	Broiler carcass	Campylobacter jejuni	ST-206	Yes	Yes	No
gnl|X|7721_Egypt2_10	WP_002807582.1	AT	150	112	261	150	1	4.39e-75	150	100	0	minus	150	1	100	1	TADB_Type_II	CJE1101	hypothetical protein	GCA_000011865.1	Campylobacter jejuni RM1221	Campylobacter jejuni	TADB|AT1512	NA	NA	NA	7721	Broiler carcass	Campylobacter jejuni	ST-206	No	No	No
gnl|X|7723_Egypt7_9	WP_011049833.1	T	300	2060	2360	1	300	3.18e-152	301	99.003	1	plus	301	1	99.003	0.989502	TADB_Type_II	CJE1103	hypothetical protein	GCA_000011865.1	Campylobacter jejuni RM1221	Campylobacter jejuni	TADB|T1513	specific	pfam15738	YafQ_toxin	7723	Broiler carcass	Campylobacter jejuni	ST-464	Yes	Yes	No
gnl|X|7723_Egypt7_9	WP_002867915.1	T	288	1158	1446	288	1	1.49e-145	289	98.962	1	minus	289	1	98.962	0.98907	TADB_Type_II	CJE1100	death-on-curing family protein	GCA_000011865.1	Campylobacter jejuni RM1221	Campylobacter jejuni	TADB|T1512	superfamily	cl00960	Fic _SF	7723	Broiler carcass	Campylobacter jejuni	ST-464	Yes	Yes	No
gnl|X|7723_Egypt7_9	WP_011049832.1	AT	228	1864	2091	1	228	7.24e-114	228	99.123	0	plus	228	1	99.123	0.990765	TADB_Type_II	CJE1102	hypothetical protein	GCA_000011865.1	Campylobacter jejuni RM1221	Campylobacter jejuni	TADB|AT1513	NA	NA	NA	7723	Broiler carcass	Campylobacter jejuni	ST-464	Yes	No	No
gnl|X|7723_Egypt7_9	WP_002807582.1	AT	150	1443	1592	150	1	7.66e-74	150	100	0	minus	150	1	100	1	TADB_Type_II	CJE1101	hypothetical protein	GCA_000011865.1	Campylobacter jejuni RM1221	Campylobacter jejuni	TADB|AT1512	NA	NA	NA	7723	Broiler carcass	Campylobacter jejuni	ST-464	Yes	No	No
gnl|X|7723_Egypt7_39	WP_011049707.1	AT	735	140490	141224	735	1	0	735	97.551	0	minus	735	1	97.551	0.974212	TADB_Type_II	CJE0569	phage repressor protein	GCA_000011865.1	Campylobacter jejuni RM1221	Campylobacter jejuni	TADB|AT1511	specific	cd06529	S24_LexA-like	7723	Broiler carcass	Campylobacter jejuni	ST-464	No	Yes	No
gnl|X|7726_Egypt11_8	WP_011049833.1	T	300	3563	3863	300	1	5.41e-153	301	99.336	1	minus	301	1	99.336	0.993008	TADB_Type_II	CJE1103	hypothetical protein	GCA_000011865.1	Campylobacter jejuni RM1221	Campylobacter jejuni	TADB|T1513	specific	pfam15738	YafQ_toxin	7726	Broiler carcass	Campylobacter jejuni	NA	Yes	Yes	No
gnl|X|7726_Egypt11_8	WP_002867915.1	T	288	4478	4765	1	288	2.53e-146	288	99.306	0	plus	288	1	99.306	0.992692	TADB_Type_II	CJE1100	death-on-curing family protein	GCA_000011865.1	Campylobacter jejuni RM1221	Campylobacter jejuni	TADB|T1512	superfamily	cl00960	Fic _SF	7726	Broiler carcass	Campylobacter jejuni	NA	Yes	Yes	No
gnl|X|7726_Egypt11_8	WP_011049832.1	AT	228	3832	4059	228	1	5.72e-113	228	99.123	0	minus	228	1	99.123	0.990765	TADB_Type_II	CJE1102	hypothetical protein	GCA_000011865.1	Campylobacter jejuni RM1221	Campylobacter jejuni	TADB|AT1513	NA	NA	NA	7726	Broiler carcass	Campylobacter jejuni	NA	Yes	No	No
gnl|X|7726_Egypt11_8	WP_002807582.1	AT	150	4332	4481	1	150	6.06e-73	150	100	0	plus	150	1	100	1	TADB_Type_II	CJE1101	hypothetical protein	GCA_000011865.1	Campylobacter jejuni RM1221	Campylobacter jejuni	TADB|AT1512	NA	NA	NA	7726	Broiler carcass	Campylobacter jejuni	NA	Yes	No	No
gnl|X|7726_Egypt11_18	WP_011049707.1	AT	735	77640	78374	735	1	0	735	98.367	0	minus	735	1	98.367	0.982804	TADB_Type_II	CJE0569	phage repressor protein	GCA_000011865.1	Campylobacter jejuni RM1221	Campylobacter jejuni	TADB|AT1511	specific	cd06529	S24_LexA-like	7726	Broiler carcass	Campylobacter jejuni	NA	No	Yes	No
gnl|X|7727_Egypt12_13	WP_002779573.1	AT	360	74138	74497	1	360	0	360	98.889	0	plus	360	1	98.889	0.988301	TADB_Type_II	CJJ81176_0947	hypothetical protein	GCA_000015525.1	Campylobacter jejuni subsp. jejuni 81-176	Campylobacter jejuni	TADB|AT3464	specific	COG1598	HicB	7727	Broiler carcass	Campylobacter jejuni	ST-1034	Yes	Yes	No
gnl|X|7727_Egypt12_13	WP_011049833.1	T	300	74824	75123	1	300	5.54e-153	300	99.333	0	plus	300	1	99.333	0.992976	TADB_Type_II	CJE1103	hypothetical protein	GCA_000011865.1	Campylobacter jejuni RM1221	Campylobacter jejuni	TADB|T1513	specific	pfam15738	YafQ_toxin	7727	Broiler carcass	Campylobacter jejuni	ST-1034	Yes	Yes	No
gnl|X|7727_Egypt12_13	WP_011049832.1	AT	228	74628	74855	1	228	1.26e-114	228	99.561	0	plus	228	1	99.561	0.995377	TADB_Type_II	CJE1102	hypothetical protein	GCA_000011865.1	Campylobacter jejuni RM1221	Campylobacter jejuni	TADB|AT1513	NA	NA	NA	7727	Broiler carcass	Campylobacter jejuni	ST-1034	Yes	No	No
gnl|X|7727_Egypt12_13	WP_002869367.1	T	228	73907	74134	1	228	2.73e-111	228	98.684	0	plus	228	1	98.684	0.986142	TADB_Type_II	CJJ81176_0946	hypothetical protein	GCA_000015525.1	Campylobacter jejuni subsp. jejuni 81-176	Campylobacter jejuni	TADB|T3464	NA	NA	NA	7727	Broiler carcass	Campylobacter jejuni	ST-1034	Yes	No	No
gnl|X|7728_Egypt13_16	WP_002818418.1	AT	219	24172	24389	218	1	3.24e-111	218	100	0	minus	218	0.995434	99.5434	0.995192	TADB_Type_II	CJJ81176_pTet0021	hypothetical protein	GCA_000015525.1	Campylobacter jejuni subsp. jejuni 81-176	Campylobacter jejuni	TADB|AT3474	specific	COG1598	HicB	7728	Broiler carcass	Campylobacter jejuni	ST-21	Yes	Yes	Yes
gnl|X|7728_Egypt13_16	WP_002835056.1	T	204	23993	24179	204	18	1.2e-90	187	98.93	0	minus	187	0.916667	90.6858	0.901921	TADB_Type_II	CJJ81176_pTet0022	hypothetical protein	GCA_000015525.1	Campylobacter jejuni subsp. jejuni 81-176	Campylobacter jejuni	TADB|T3474	superfamily	cl00752	HicA_toxin_SF	7728	Broiler carcass	Campylobacter jejuni	ST-21	Yes	Yes	Yes
gnl|X|7730_Egypt16_10	WP_011049706.1	T	789	288608	289396	1	789	0	789	97.465	0	plus	789	1	97.465	0.973306	TADB_Type_II	CJE0568	hypothetical protein	GCA_000011865.1	Campylobacter jejuni RM1221	Campylobacter jejuni	TADB|T1511	NA	NA	NA	7730	Broiler carcass	Campylobacter jejuni	ST-1287	Yes	No	No
gnl|X|7730_Egypt16_10	WP_011049707.1	AT	735	287877	288611	1	735	0	735	99.456	0	plus	735	1	99.456	0.994272	TADB_Type_II	CJE0569	phage repressor protein	GCA_000011865.1	Campylobacter jejuni RM1221	Campylobacter jejuni	TADB|AT1511	specific	cd06529	S24_LexA-like	7730	Broiler carcass	Campylobacter jejuni	ST-1287	Yes	Yes	No
gnl|X|7731_Egypt17_34	WP_002818418.1	AT	219	19803	20020	1	218	2.99e-111	218	100	0	plus	218	0.995434	99.5434	0.995192	TADB_Type_II	CJJ81176_pTet0021	hypothetical protein	GCA_000015525.1	Campylobacter jejuni subsp. jejuni 81-176	Campylobacter jejuni	TADB|AT3474	specific	COG1598	HicB	7731	Broiler carcass	Campylobacter jejuni	ST-21	Yes	Yes	Yes
gnl|X|7731_Egypt17_34	WP_002835056.1	T	204	20013	20199	18	204	1.11e-90	187	98.93	0	plus	187	0.916667	90.6858	0.901921	TADB_Type_II	CJJ81176_pTet0022	hypothetical protein	GCA_000015525.1	Campylobacter jejuni subsp. jejuni 81-176	Campylobacter jejuni	TADB|T3474	superfamily	cl00752	HicA_toxin_SF	7731	Broiler carcass	Campylobacter jejuni	ST-21	Yes	Yes	Yes
gnl|X|7733_Egypt21_16	WP_002818418.1	AT	219	1920	2137	218	1	7.04e-112	218	100	0	minus	218	0.995434	99.5434	0.995192	TADB_Type_II	CJJ81176_pTet0021	hypothetical protein	GCA_000015525.1	Campylobacter jejuni subsp. jejuni 81-176	Campylobacter jejuni	TADB|AT3474	specific	COG1598	HicB	7733	Broiler carcass	Campylobacter jejuni	ST-21	Yes	Yes	Yes
gnl|X|7733_Egypt21_16	WP_002835056.1	T	204	1741	1927	204	18	2.6e-91	187	98.93	0	minus	187	0.916667	90.6858	0.901921	TADB_Type_II	CJJ81176_pTet0022	hypothetical protein	GCA_000015525.1	Campylobacter jejuni subsp. jejuni 81-176	Campylobacter jejuni	TADB|T3474	superfamily	cl00752	HicA_toxin_SF	7733	Broiler carcass	Campylobacter jejuni	ST-21	Yes	Yes	Yes
gnl|X|7632_Egypt24_32	GCINJBLK_01326	T	321	745	1065	1	321	1.05e-167	321	100	0	plus	321	1	100	1	PADS_Arsenal	GCINJBLK_01326	mRNA interferase YafQ	GCA_002024185.1	Campylobacter coli	Campylobacter coli	NA	specific	pfam15738	YafQ_toxin	7632	Broiler carcass	Campylobacter jejuni	ST-257	No	Yes	No
gnl|X|7653_Egypt45_44	GCINJBLK_01326	T	321	745	1065	1	321	1.05e-167	321	100	0	plus	321	1	100	1	PADS_Arsenal	GCINJBLK_01326	mRNA interferase YafQ	GCA_002024185.1	Campylobacter coli	Campylobacter coli	NA	specific	pfam15738	YafQ_toxin	7653	Human stool	Campylobacter jejuni	ST-460	No	Yes	No
gnl|X|7711_Egypt103_96	GCINJBLK_01326	T	321	6837	7157	321	1	8.44e-167	321	100	0	minus	321	1	100	1	PADS_Arsenal	GCINJBLK_01326	mRNA interferase YafQ	GCA_002024185.1	Campylobacter coli	Campylobacter coli	NA	specific	pfam15738	YafQ_toxin	7711	Human stool	Campylobacter coli	NA	No	Yes	No
gnl|X|7713_Egypt05_34	GCINJBLK_01326	T	321	1	293	29	321	3.82e-152	293	100	0	plus	293	0.912773	91.2773	0.908149	PADS_Arsenal	GCINJBLK_01326	mRNA interferase YafQ	GCA_002024185.1	Campylobacter coli	Campylobacter coli	NA	specific	pfam15738	YafQ_toxin	7713	Broiler carcass	Campylobacter jejuni	NA	No	Yes	No
