# Supplementary material for: In Silico Characterization of Toxin-Antitoxin Systems in Campylobacter Isolates Recovered from Food Sources and Sporadic Human Illness
Source: Genes (Basel). 2021 Jan 7;12(1):72. doi: 10.3390/genes12010072 (PMC7826846; doi:10.3390/genes12010072)
Supplement: Supplementary file 1 [file genes-12-00072-s001.zip › Supplementary File 4.xlsx]

## Sheet: TADB_type_I_TA_all_isolates
qseqid	isolate_id	qlen	sacc	Gene.type	slen	qstart	qend	sstart	send	evalue	length	pident	gaps	sstrand	source
gnl|X|7672_Egypt64_1	7672	4492	TADB|AT6287	AT	78	3869	3944	1	76	2.12e-35	76	100	0	plus	TADB_Type_I
gnl|X|7673_Egypt65_37	7673	4567	TADB|AT6287	AT	78	1833	1908	76	1	2.16e-35	76	100	0	minus	TADB_Type_I
gnl|X|7690_Egypt82_12	7690	706	TADB|AT6287	AT	78	542	617	76	1	3.37e-31	76	96.053	0	minus	TADB_Type_I
gnl|X|7700_Egypt92_17	7700	4237	TADB|AT6287	AT	78	3113	3188	1	76	2.02e-30	76	96.053	0	plus	TADB_Type_I
