# Supplementary material for: In Silico Characterization of Toxin-Antitoxin Systems in Campylobacter Isolates Recovered from Food Sources and Sporadic Human Illness
Source: Genes (Basel). 2021 Jan 7;12(1):72. doi: 10.3390/genes12010072 (PMC7826846; doi:10.3390/genes12010072)
Supplement: Supplementary file 1 [file genes-12-00072-s001.zip › Supplementary File 5.xlsx]

## Sheet: Supplementary_table_S5
Clonal complex	Family_type	TA_per_isolate	Chi_square_p_val	std_resid	Fisher_pval
ST-21	HicB-HicA	12	0.00381774	2.89	0.00554083
ST-1287	Xre-HipA	2	0.000161616	3.77	0.0141414
ST-464	phd-doc	7	0.0160892	2.41	0.0340668
ST-206	Xre-HipA	2	0.00393951	2.88	0.0397561
ST-464	relBE	7	0.0852298	1.72	0.112289
ST-354	phd-doc	3	0.139649	1.48	0.160652
ST-353	phd-doc	3	0.139649	1.48	0.160652
ST-257	HicB-HicA	1	0.141337	-1.47	0.189598
ST-828	HicB-HicA	3	0.085518	1.72	0.238839
ST-257	relBE	4	0.213487	1.24	0.241706
ST-257	phd-doc	3	0.250829	1.15	0.355952
ST-354	relBE	3	0.288101	1.06	0.36467
ST-353	relBE	3	0.288101	1.06	0.36467
ST-1034	relBE	2	0.392242	0.86	0.582666
ST-460	relBE	2	0.392242	0.86	0.582666
ST-206	HicB-HicA	1	0.517545	-0.65	0.607143
No_CC	HicB-HicA	4	0.924682	-0.09	1
No_CC	Xre-HipA	1	0.894643	0.13	1
No_CC	phd-doc	2	0.836996	-0.21	1
No_CC	relBE	3	0.954986	-0.06	1
ST-1034	HicB-HicA	2	0.948507	-0.06	1
ST-21	Xre-HipA	2	0.839412	0.2	1
ST-460	HicB-HicA	2	0.948507	-0.06	1
ST-353	HicB-HicA	3	0.935881	-0.08	1
ST-42	HicB-HicA	1	0.328626	0.98	1
ST-658	HicB-HicA	1	0.328626	0.98	1
ST-48	HicB-HicA	1	0.328626	0.98	1
ST-45	HicB-HicA	1	0.328626	0.98	1
ST-574	HicB-HicA	1	0.328626	0.98	1
